# Supplementary material for: Low‐Level Alcohol Consumption in Children 11–12 Years Old Is Linked to Neural Substrates Involved in Reward Processing and Inhibitory Control: Results From a Brain‐Wide Association Study
Source: Alcohol Clin Exp Res (Hoboken). 2026 Jul 9;50(7):e70370. doi: 10.1111/acer.70370 (PMC13347280; doi:10.1111/acer.70370)
Supplement: Supplementary file 1 — Table S1: Cortical structural volume across waves. Table S2: Cortical MID large loss vs. neutral across waves. Table S3: Cortical MID large reward vs. neutral across waves. Table S4: Cortical ENB positive face vs. neutral across waves. Table S5: Cortical ENB negative face vs. neutral across waves. Table S6: Subcortical structural volume across waves. Table S7: Subcortical MID large loss vs. neutral across waves. Table S8: Subcortical MID large reward vs. neutral across waves. Table S9: Subcortical ENB negative face vs. neutral across waves. Table S10: Subcortical ENB positive face vs. neutral across waves. Table S11: ICCs for cortical neuroimaging indices across waves. Table S12: ICCs for subcortical neuroimaging indices across waves. Table S13: Logistic regressions for inclusion odds of neuorimaging indices across waves. Table S14: Cortical structural volume. Table S15: Cortical MID large loss versus neutral. Table S16: Cortical MID large reward versus neutral. Table S17: ENB positive face versus neutral. Table S18: ENB negative face versus neutral. Table S19: Subcortical structural volume. Table S20: Subcortical MID large loss vs. neutral. Table S21: Subcortical MID large reward vs. neutral. Table S22: Subcortical ENB negative face vs. neutral. Table S23: Subcortical ENB positive face vs. neutral. Table S24: Cortical structural volume. Table S25: Cortical MID large loss vs. neutral. Table S26: Cortical MID large reward vs. neutral. Table S27: Cortical ENB positive face vs. neutral. Table S28: Cortical ENB negative face vs. neutral. Table S29: Subcortical structural volume. Table S30: Subcortical MID large loss vs. neutral. Table S31: Subcortical MID large reward vs. neutral. Table S32: Subcortical ENB negative face vs. neutral. Table S33: Subcortical ENB positive face vs. neutral. Table S34: Cortical structural volume across waves. Table S35: Cortical MID large loss vs neutral across waves. Table S36: Cortical MID large reward vs neutral across waves. Table S37: C [file ACER-50-0-s001.zip]

Archive with 4 entries (4 files):
- acer70370-sup-0004-TableS34-S43@08_ABCD_sipping-neural-correlates_SOM-D.xlsx
- acer70370-sup-0001-TableS1-S13@05_ABCD_sipping-neural-correlates_SOM-A.xlsx
- acer70370-sup-0002-TableS14-S23.xlsx
- acer70370-sup-0003-TableS24-S33.xlsx
