# Supplementary material for: Low‐Level Alcohol Consumption in Children 11–12 Years Old Is Linked to Neural Substrates Involved in Reward Processing and Inhibitory Control: Results From a Brain‐Wide Association Study
Source: Alcohol Clin Exp Res (Hoboken). 2026 Jul 9;50(7):e70370. doi: 10.1111/acer.70370 (PMC13347280; doi:10.1111/acer.70370)
Supplement: Supplementary file 1 — Table S1: Cortical structural volume across waves. Table S2: Cortical MID large loss vs. neutral across waves. Table S3: Cortical MID large reward vs. neutral across waves. Table S4: Cortical ENB positive face vs. neutral across waves. Table S5: Cortical ENB negative face vs. neutral across waves. Table S6: Subcortical structural volume across waves. Table S7: Subcortical MID large loss vs. neutral across waves. Table S8: Subcortical MID large reward vs. neutral across waves. Table S9: Subcortical ENB negative face vs. neutral across waves. Table S10: Subcortical ENB positive face vs. neutral across waves. Table S11: ICCs for cortical neuroimaging indices across waves. Table S12: ICCs for subcortical neuroimaging indices across waves. Table S13: Logistic regressions for inclusion odds of neuorimaging indices across waves. Table S14: Cortical structural volume. Table S15: Cortical MID large loss versus neutral. Table S16: Cortical MID large reward versus neutral. Table S17: ENB positive face versus neutral. Table S18: ENB negative face versus neutral. Table S19: Subcortical structural volume. Table S20: Subcortical MID large loss vs. neutral. Table S21: Subcortical MID large reward vs. neutral. Table S22: Subcortical ENB negative face vs. neutral. Table S23: Subcortical ENB positive face vs. neutral. Table S24: Cortical structural volume. Table S25: Cortical MID large loss vs. neutral. Table S26: Cortical MID large reward vs. neutral. Table S27: Cortical ENB positive face vs. neutral. Table S28: Cortical ENB negative face vs. neutral. Table S29: Subcortical structural volume. Table S30: Subcortical MID large loss vs. neutral. Table S31: Subcortical MID large reward vs. neutral. Table S32: Subcortical ENB negative face vs. neutral. Table S33: Subcortical ENB positive face vs. neutral. Table S34: Cortical structural volume across waves. Table S35: Cortical MID large loss vs neutral across waves. Table S36: Cortical MID large reward vs neutral across waves. Table S37: C [file ACER-50-0-s001.zip › acer70370-sup-0001-TableS1-S13@05_ABCD_sipping-neural-correlates_SOM-A.xlsx]

## Sheet: TOC
Table S1.	Cortical structural volume across waves.
Table S2.	Cortical MID large loss vs neutral across waves.
Table S3.	Cortical MID large reward vs neutral across waves.
Table S4.	Cortical ENB positive face vs neutral across waves.
Table S5.	Cortical ENB negative face vs neutral across waves.
Table S6.	Subcortical structural volume across waves.
Table S7.	Subcortical MID large loss vs neutral across waves.
Table S8.	Subcortical MID large reward vs neutral across waves.
Table S9.	Subcortical ENB negative face vs neutral across waves.
Table S10.	Subcortical ENB positive face vs neutral across waves.
Table S11.	ICCs for cortical neuroimaging indices across waves.
Table S12.	ICCs for subcortical neuroimaging indices across waves.
Table S13.	Logistic regressions for inclusion odds of neuorimaging indices across waves.
Note: This data is for baseline and year 2 results included in main text

## Sheet: Table S1.
Table S1. Cortical structural volume across waves.
	without total intracranial volume																		covarying total intracranial volume
	Baseline						Y2						Lifetime Sipping at Year 2						Baseline						Y2						Lifetime Sipping at Year 2
ROI	B	SE	p	Bonferroni p	FDR p		B	SE	p	Bonferroni p	FDR p		B	SE	p	Bonferroni p	FDR p		B	SE	p	Bonferroni p	FDR p		B	SE	p	Bonferroni p	FDR p		B	SE	p	Bonferroni p	FDR p
L banks of the superior temporal sulcus	0.0850018	0.0335115	0.0111967	0.761	0.016		-0.00719607	0.0702061	0.91836	1	0.989		0.0570174	0.0380594	0.134103	1	0.186		-0.000374381	0.037084	0.991945	1	0.997		-0.0628474	0.0771084	0.415042	1	0.87		-0.00747499	0.0422454	0.859554	1	0.983
L caudal anterior cingulate cortex	0.0571445	0.0333245	0.0863835	1	0.098		0.0836364	0.0642953	0.193321	1	0.677		0.0358273	0.0422114	0.396016	1	0.449		-0.0220697	0.0359712	0.539521	1	0.974		0.0627925	0.0691532	0.363868	1	0.825		-0.0219413	0.0400465	0.583764	1	0.895
L caudal middle frontal gyrus	0.118768	0.0338014	0.000441882	0.03	0.001		-0.0626725	0.0695768	0.367713	1	0.765		0.0436547	0.0380413	0.25115	1	0.305		0.0165867	0.0400007	0.678391	1	0.974		-0.146305	0.0800253	0.0675146	1	0.693		-0.0520468	0.0454903	0.25257	1	0.669
L cuneus cortex	0.0759511	0.0355826	0.0328021	1	0.044		-0.00462015	0.072327	0.949067	1	0.989		0.0581227	0.0393611	0.139768	1	0.19		-0.00814304	0.0386486	0.833126	1	0.974		-0.051007	0.0782024	0.514244	1	0.894		-0.00219769	0.0428772	0.959122	1	0.99
L entorhinal cortex	0.0686036	0.0329205	0.0371676	1	0.047		0.0296359	0.065692	0.651893	1	0.887		0.0564533	0.0371689	0.128805	1	0.182		0.00919727	0.0346321	0.79057	1	0.974		0.00565624	0.0679303	0.93364	1	0.984		0.017162	0.0387772	0.65807	1	0.895
L frontal pole	0.0727841	0.034405	0.0343864	1	0.045		0.0133618	0.0665146	0.840788	1	0.989		0.0632474	0.0378716	0.0949094	1	0.142		-0.0113247	0.0375506	0.762969	1	0.974		-0.0323617	0.0717459	0.651947	1	0.894		0.00238023	0.0417409	0.954526	1	0.99
L fusiform gyrus	0.170663	0.036388	2.7308e-06	0	0		0.126584	0.073066	0.083192	1	0.612		0.162051	0.0407586	7.0121e-05	0.005	0		0.0593884	0.0467566	0.204027	1	0.701		0.11196	0.0914817	0.221007	1	0.693		0.105998	0.0523728	0.0429787	1	0.209
L inferior parietal cortex	0.0949029	0.0351446	0.00692652	0.471	0.011		0.0950586	0.0698133	0.173321	1	0.677		0.0705693	0.0390684	0.0708716	1	0.112		-0.0323817	0.0424159	0.445206	1	0.93		0.067379	0.0839105	0.421983	1	0.87		-0.0226682	0.0476379	0.634185	1	0.895
L inferior temporal gyrus	0.163575	0.036338	6.74795e-06	0	0		0.110335	0.0736856	0.134295	1	0.677		0.155236	0.0404157	0.000122542	0.008	0.001		– –	– –	– –	– –	– –		0.0821494	0.0928528	0.376304	1	0.825		0.0956484	0.0522818	0.0673282	1	0.269
L insula	0.132675	0.0367746	0.00030882	0.021	0.001		0.0829767	0.0726586	0.253451	1	0.677		0.117583	0.0460923	0.0107402	0.73	0.029		-0.0143959	0.0482648	0.765498	1	0.974		0.0408721	0.0953801	0.668274	1	0.894		0.0280813	0.0535743	0.60017	1	0.895
L isthmus cingulate cortex	0.0617905	0.036282	0.0885564	1	0.099		0.0568299	0.0707913	0.422101	1	0.768		0.00461635	0.040301	0.908804	1	0.917		-0.0687033	0.0424747	0.105768	1	0.701		0.0180916	0.0810731	0.823417	1	0.949		-0.104017	0.0471762	0.0274644	1	0.181
L lateral occipital cortex	0.162883	0.0369842	1.06217e-05	0.001	0		0.0790547	0.0716154	0.269646	1	0.677		0.145813	0.0406958	0.000339667	0.023	0.002		0.0536394	0.0456032	0.239508	1	0.701		0.0420403	0.0869449	0.628721	1	0.894		– –	– –	– –	– –	– –
L lateral orbitofrontal	0.162126	0.0366338	9.61854e-06	0.001	0		0.0966337	0.0731833	0.186691	1	0.677		0.102097	0.0408471	0.0124372	0.846	0.031		0.0104607	0.0534923	0.844958	1	0.974		0.0637262	0.106829	0.550824	1	0.894		-0.0285219	0.0602963	0.636192	1	0.895
L lingual gyrus	0.100645	0.0355307	0.00461678	0.314	0.009		-0.0369898	0.0731531	0.613103	1	0.851		0.0812835	0.0396306	0.0402639	1	0.07		-0.000147868	0.0403882	0.997079	1	0.997		-0.106354	0.0813602	0.191143	1	0.693		0.0114418	0.0450936	0.7997	1	0.964
L medial orbitofrontal	0.133923	0.0361167	0.000208844	0.014	0.001		-0.0733358	0.0705813	0.298793	1	0.677		0.0841255	0.0397114	0.0341391	1	0.068		0.0157386	0.0441668	0.721583	1	0.974		-0.202187	0.0831177	0.0149935	1	0.34		-0.00728537	0.048835	0.881409	1	0.983
L middle temporal gyrus	0.180959	0.0363325	6.33772e-07	0	0		0.148154	0.0737516	0.0445556	1	0.612		0.166968	0.0407128	4.11158e-05	0.003	0		0.0730903	0.04762	0.124817	1	0.701		0.15207	0.0962514	0.114123	1	0.693		0.113847	0.0546415	0.0372035	1	0.195
L paracentral gyrus	0.0452556	0.0341373	0.184941	1	0.2		0.0770812	0.0659274	0.24233	1	0.677		0.0239637	0.0381894	0.530334	1	0.563		-0.0897963	0.0404199	0.0263111	1	0.34		0.0453978	0.0795099	0.56802	1	0.894		-0.0845385	0.0460109	0.0661572	1	0.269
L parahippocampal gyrus	0.124574	0.0339102	0.000239121	0.016	0.001		0.0359979	0.068207	0.597656	1	0.847		0.0719615	0.0378915	0.0575454	1	0.098		0.0589825	0.0363686	0.104846	1	0.701		0.00141191	0.0717904	0.984309	1	0.984		0.0211342	0.0407566	0.604076	1	0.895
L pars opercularis	0.0954408	0.0338639	0.0048269	0.328	0.009		0.0607052	0.0643125	0.345216	1	0.757		0.0815426	0.0373771	0.0291376	1	0.06		0.00673027	0.037917	0.859115	1	0.974		0.0278993	0.0708082	0.693572	1	0.894		0.0202303	0.0420357	0.630328	1	0.895
L pars orbitalis	0.119045	0.0346974	0.000601508	0.041	0.001		0.102774	0.0697	0.140343	1	0.677		– –	– –	– –	– –	– –		0.0114969	0.0412062	0.780237	1	0.974		0.078487	0.0818997	0.337895	1	0.8		0.0356757	0.0459607	0.437619	1	0.783
L pars triangularis	0.07171	0.0342962	0.0365365	1	0.047		0.113788	0.0684646	0.0965141	1	0.612		0.0939499	0.038227	0.0139835	0.951	0.034		-0.012833	0.037403	0.731523	1	0.974		0.0942113	0.0747237	0.207382	1	0.693		0.0392793	0.0420874	0.350675	1	0.76
L pericalcarine cortex	0.0300383	0.0353129	0.394974	1	0.407		-0.0530579	0.0701182	0.449234	1	0.768		0.00574987	0.0386461	0.881725	1	0.908		-0.0495961	0.0375766	0.18688	1	0.701		-0.0939968	0.0744678	0.20686	1	0.693		-0.0510417	0.0410996	0.214272	1	0.634
L postcentral gyrus	0.1814	0.03579	4.01066e-07	0	0		0.125268	0.0704827	0.0755215	1	0.612		0.167514	0.0401821	3.06117e-05	0.002	0		0.0740403	0.0478427	0.121724	1	0.701		0.121158	0.0946945	0.200736	1	0.693		0.117203	0.0546067	0.0318478	1	0.181
L posterior cingulate cortex	0.0717103	0.0353531	0.0425191	1	0.052		0.0420997	0.0698509	0.546703	1	0.829		– –	– –	– –	– –	– –		-0.0565439	0.0509352	0.26695	1	0.701		-0.00543508	0.0820161	0.947164	1	0.984		-0.103075	0.0464694	0.0265466	1	0.181
L precentral gyrus	0.156678	0.0364171	1.69022e-05	0.001	0		0.00915248	0.0726046	0.899685	1	0.989		– –	– –	– –	– –	– –		0.019869	0.0496156	0.688818	1	0.974		-0.0969336	0.0978184	0.321708	1	0.8		-0.0505882	0.0552479	0.359846	1	0.76
L precuneus cortex	0.155963	0.0368196	2.27666e-05	0.002	0		0.100932	0.0741776	0.173614	1	0.677		0.084382	0.0410397	0.0397723	1	0.07		0.0134381	0.0505574	0.790394	1	0.974		0.068916	0.0987766	0.485368	1	0.894		-0.0453635	0.0566703	0.423432	1	0.778
L rostral anterior cingulate cortex	0.0752221	0.0347929	0.0306185	1	0.042		0.261876	0.062555	2.83488e-05	0.002	0.002		0.0914913	0.0440566	0.0378314	1	0.07		– –	– –	– –	– –	– –		0.30771	0.072834	2.39132e-05	0.002	0.002		0.0111729	0.0467777	0.811221	1	0.964
L rostral midle frontal cortex	0.0810056	0.0369843	0.0285047	1	0.04		0.00593268	0.0733015	0.935493	1	0.989		0.0933127	0.041022	0.0229238	1	0.05		-0.106244	0.0489522	0.0299793	1	0.34		-0.105865	0.0987458	0.283675	1	0.772		-0.0212533	0.0552293	0.700371	1	0.934
L superior frontal gyrus	0.151506	0.0368059	3.84914e-05	0.003	0		0.0422996	0.0740151	0.567661	1	0.829		0.0937133	0.040847	0.0217761	1	0.05		-0.020276	0.054766	0.711211	1	0.974		-0.0625251	0.112022	0.576742	1	0.894		-0.0557905	0.062075	0.368781	1	0.76
L superior parietal cortex	0.100677	0.0359664	0.00512299	0.348	0.009		0.0876449	0.0725042	0.22673	1	0.677		0.0561849	0.0401147	0.161332	1	0.215		-0.0577387	0.0465462	0.214805	1	0.701		0.0511432	0.0918817	0.577787	1	0.894		-0.0725627	0.0523875	0.166017	1	0.564
L superior temporal gyrus	0.143153	0.0359595	6.86414e-05	0.005	0		0.0522543	0.0741526	0.481006	1	0.768		0.10398	0.0404864	0.0102204	0.695	0.029		0.00689304	0.0475992	0.884858	1	0.976		-0.019728	0.0984499	0.841179	1	0.953		-0.000213609	0.0546234	0.99688	1	0.997
L supramarginal gyrus	0.149319	0.035323	2.36575e-05	0.002	0		0.0256264	0.0699037	0.713921	1	0.94		0.11018	0.0395824	0.00537679	0.366	0.016		0.0471827	0.0426129	0.26819	1	0.701		-0.042202	0.0842398	0.616389	1	0.894		0.0346282	0.0483009	0.473419	1	0.805
L temporal pole	0.0676749	0.0343744	0.0489806	1	0.058		0.0227449	0.0676503	0.736711	1	0.94		0.0292561	0.0379831	0.441157	1	0.476		-0.0106096	0.0369363	0.773928	1	0.974		-0.00705655	0.0717544	0.92166	1	0.984		-0.0255528	0.0405488	0.528581	1	0.856
L transverse temporal cortex	0.114136	0.0343897	0.00090373	0.061	0.002		0.0233265	0.0682523	0.732525	1	0.94		0.0783134	0.0381389	0.0400363	1	0.07		0.0272765	0.0384828	0.47845	1	0.93		-0.0215377	0.0761144	0.777203	1	0.939		0.014602	0.0428078	0.733025	1	0.947
R banks of the superior temporal sulcus	0.0941341	0.0341576	0.00585349	0.398	0.01		0.016007	0.0683158	0.814745	1	0.989		0.0633478	0.0380642	0.0960656	1	0.142		-0.00921021	0.0393512	0.814945	1	0.974		-0.0344828	0.0778035	0.657618	1	0.894		-0.0131468	0.0439877	0.765035	1	0.947
R caudal anterior cingulate cortex	0.0387414	0.0336911	0.250184	1	0.262		-0.000929565	0.0656459	0.988702	1	0.989		0.00391425	0.037351	0.916537	1	0.917		-0.0384434	0.0359611	0.285058	1	0.718		-0.0356592	0.0699187	0.610045	1	0.894		-0.0561591	0.0400595	0.160947	1	0.564
R caudal middle frontal gyrus	0.109967	0.0343997	0.00138985	0.095	0.003		0.00140953	0.0681507	0.983499	1	0.989		0.051072	0.0382153	0.181409	1	0.228		0.000795435	0.0406777	0.984399	1	0.997		-0.078856	0.0789359	0.317801	1	0.8		-0.0446885	0.0459523	0.330803	1	0.75
R cuneus cortex	0.109838	0.0358276	0.00217131	0.148	0.004		-0.0499343	0.0715989	0.485541	1	0.768		0.0366021	0.0395899	0.355211	1	0.409		0.0217075	0.0397447	0.584947	1	0.974		-0.109946	0.0782038	0.159755	1	0.693		– –	– –	– –	– –	– –
R entorhinal cortex	0.0898988	0.0334251	0.00715469	0.487	0.011		0.0379281	0.0665142	0.568525	1	0.829		0.0366772	0.0376646	0.330163	1	0.394		0.0353149	0.0348978	0.31156	1	0.757		0.0121225	0.0681517	0.858821	1	0.957		-0.00649766	0.0394207	0.869079	1	0.983
R frontal pole	0.0709633	0.0346992	0.0408448	1	0.05		0.00208424	0.0674122	0.975335	1	0.989		0.0588015	0.0380289	0.122048	1	0.177		-0.0125712	0.037732	0.739006	1	0.974		-0.0421361	0.0724709	0.560957	1	0.894		-0.00388265	0.0419957	0.926338	1	0.99
R fusiform gyrus	0.137733	0.0371852	0.00021225	0.014	0.001		0.0663019	0.0741828	0.371449	1	0.765		0.0869516	0.0413709	0.0355746	1	0.069		-0.00049952	0.047811	0.991664	1	0.997		0.00624147	0.092052	0.945942	1	0.984		-0.0246226	0.0538555	0.647529	1	0.895
R inferior parietal cortex	0.130494	0.0364549	0.000344109	0.023	0.001		0.0419418	0.0744712	0.573302	1	0.829		– –	– –	– –	– –	– –		0.00198657	0.0455204	0.96519	1	0.997		-0.0218695	0.092379	0.812861	1	0.949		0.0066845	0.0517804	0.897284	1	0.984
R inferior temporal gyrus	0.171623	0.0369523	3.40985e-06	0	0		0.154752	0.0743391	0.0373697	1	0.612		0.140699	0.040902	0.000581937	0.04	0.002		0.0535436	0.0482951	0.26757	1	0.701		0.1562	0.0942194	0.0973502	1	0.693		0.0685008	0.053317	0.198868	1	0.615
R insula	0.0985285	0.0371614	0.00801663	0.545	0.012		0.00146901	0.0737127	0.9841	1	0.989		0.0628018	0.0466411	0.178145	1	0.228		-0.0524388	0.0464441	0.258866	1	0.701		-0.0885926	0.0930419	0.341006	1	0.8		-0.0557464	0.0523304	0.286751	1	0.707
R isthmus cingulate cortex	0.0632215	0.0353771	0.0739253	1	0.085		-0.0752698	0.0710068	0.289128	1	0.677		– –	– –	– –	– –	– –		-0.0535761	0.0406511	0.187521	1	0.701		-0.155795	0.0810949	0.0547141	1	0.693		-0.0873901	0.045256	0.0534811	1	0.242
R lateral occipital cortex	0.154057	0.0372372	3.51589e-05	0.002	0		0.137738	0.0723512	0.0569442	1	0.612		0.176711	0.0410305	1.65614e-05	0.001	0		0.0357281	0.0464078	0.441375	1	0.93		0.128537	0.0886618	0.14713	1	0.693		0.128881	0.0514533	0.0122517	0.833	0.139
R lateral orbitofrontal	0.143441	0.0365589	8.72539e-05	0.006	0		0.13561	0.0747435	0.0696261	1	0.612		0.135975	0.0406776	0.000829495	0.056	0.003		-0.0175397	0.0515757	0.733799	1	0.974		0.138901	0.105892	0.189614	1	0.693		– –	– –	– –	– –	– –
R lingual gyrus	0.0793189	0.0353472	0.0248328	1	0.035		-0.0755955	0.0703054	0.282265	1	0.677		0.0365168	0.038911	0.348003	1	0.408		-0.0297371	0.0403656	0.461308	1	0.93		-0.15184	0.0794316	0.0559293	1	0.693		-0.046962	0.0445027	0.291306	1	0.707
R medial orbitofrontal	0.0465235	0.0361503	0.198113	1	0.21		-0.0825087	0.0727057	0.256446	1	0.677		0.031134	0.0401189	0.437722	1	0.476		-0.156491	0.0468311	0.00083297	0.057	0.019		-0.247152	0.0944388	0.00886922	0.603	0.302		-0.119571	0.0528162	0.0235794	1	0.181
R middle temporal gyrus	0.183766	0.0370057	6.83895e-07	0	0		0.0795105	0.0743612	0.284958	1	0.677		0.145389	0.0412612	0.000425693	0.029	0.002		0.0610572	0.0518155	0.238654	1	0.701		0.0280514	0.103957	0.787286	1	0.939		0.0671689	0.05867	0.252267	1	0.669
R paracentral gyrus	0.0917132	0.03426	0.00742906	0.505	0.011		0.109101	0.0657168	0.0968818	1	0.612		0.0504712	0.0382093	0.18653	1	0.231		-0.0178289	0.0398048	0.65422	1	0.974		0.0915506	0.0753504	0.224367	1	0.693		-0.0380065	0.0449216	0.397517	1	0.778
R parahippocampal gyrus	0.119421	0.034024	0.000448276	0.03	0.001		0.0525921	0.0670485	0.432812	1	0.768		0.117694	0.0381666	0.00204447	0.139	0.007		0.0541456	0.0363477	0.136315	1	0.701		0.0251813	0.0712477	0.723764	1	0.895		0.073329	0.0410937	0.0743534	1	0.281
R pars opercularis	0.0878921	0.0343577	0.0105231	0.716	0.016		0.016011	0.0658453	0.807881	1	0.989		0.066646	0.0376199	0.0764667	1	0.118		-0.00536127	0.0386293	0.889618	1	0.976		-0.027402	0.0736612	0.709892	1	0.894		-0.00146082	0.0426747	0.972693	1	0.99
R pars orbitalis	0.123142	0.0347402	0.000393135	0.027	0.001		0.022724	0.0702439	0.746316	1	0.94		0.0866837	0.0390399	0.0263925	1	0.056		0.0235957	0.0405451	0.560593	1	0.974		-0.0306723	0.0817837	0.707629	1	0.894		0.0103523	0.0460297	0.822053	1	0.964
R pars triangularis	0.0931744	0.0342929	0.0065873	0.448	0.011		0.0785092	0.0660441	0.234542	1	0.677		– –	– –	– –	– –	– –		0.015703	0.037262	0.673449	1	0.974		0.053902	0.0723653	0.456356	1	0.894		0.0287312	0.0412833	0.486458	1	0.807
R pericalcarine cortex	-0.000791336	0.0353658	0.982148	1	0.982		-0.0563497	0.0703857	0.423372	1	0.768		-0.0523696	0.0389377	0.178638	1	0.228		-0.0881118	0.0378159	0.0198051	1	0.337		-0.0982417	0.0750033	0.190253	1	0.693		-0.121307	0.0416651	0.00359734	0.245	0.049
R postcentral gyrus	0.155527	0.0354697	1.16106e-05	0.001	0		0.0802936	0.0714138	0.260868	1	0.677		0.124456	0.0397324	0.00173407	0.118	0.006		0.033681	0.0466726	0.470513	1	0.93		0.0381253	0.0943843	0.686259	1	0.894		0.0429336	0.0528024	0.416161	1	0.778
R posterior cingulate cortex	0.0536429	0.035193	0.127446	1	0.14		-0.0474519	0.0678159	0.484105	1	0.768		– –	– –	– –	– –	– –		-0.0821024	0.0415632	0.0482271	1	0.468		-0.128987	0.0800455	0.107089	1	0.693		-0.146964	0.0462185	0.00147395	0.1	0.025
R precentral gyrus	0.160155	0.0363416	1.04848e-05	0.001	0		0.00596724	0.0722031	0.934134	1	0.989		0.102596	0.0404331	0.0111674	0.759	0.029		0.0376384	0.0473927	0.42709	1	0.93		-0.101326	0.0897542	0.258929	1	0.734		0.00164349	0.053446	0.975469	1	0.99
R precuneus cortex	0.146008	0.0370646	8.17286e-05	0.006	0		0.00807861	0.0724469	0.911211	1	0.989		0.0762531	0.0411364	0.0637868	1	0.106		-0.01875	0.0525876	0.72143	1	0.974		-0.151343	0.0979288	0.12224	1	0.693		-0.0802209	0.0597541	0.179429	1	0.581
R rostral anterior cingulate cortex	0.0628498	0.0339434	0.0640824	1	0.075		-0.0459186	0.0648161	0.478669	1	0.768		0.0308334	0.0373984	0.409679	1	0.457		-0.0324372	0.03769	0.38944	1	0.913		-0.117149	0.0690797	0.0899144	1	0.693		-0.0427295	0.0418999	0.307824	1	0.722
R rostral midle frontal cortex	0.102101	0.0363356	0.00495497	0.337	0.009		0.05414	0.0701942	0.440536	1	0.768		0.0739685	0.0402343	0.0659974	1	0.107		-0.0520026	0.046811	0.266609	1	0.701		-0.00209169	0.0906434	0.98159	1	0.984		-0.0429318	0.052627	0.41463	1	0.778
R superior frontal gyrus	0.185068	0.0364891	3.93957e-07	0	0		0.0879701	0.0728995	0.227536	1	0.677		0.108079	0.0381526	0.00461415	0.314	0.014		0.0606671	0.0533111	0.255128	1	0.701		0.0458505	0.106232	0.666026	1	0.894		-0.0185734	0.0611021	0.761148	1	0.947
R superior parietal cortex	0.132773	0.036147	0.000239577	0.016	0.001		0.0587481	0.0728888	0.420244	1	0.768		0.0915513	0.0401782	0.022689	1	0.05		-0.00370877	0.0464631	0.936379	1	0.997		-0.00253579	0.0940663	0.978494	1	0.984		-0.0157765	0.0530774	0.766287	1	0.947
R superior temporal gyrus	0.160955	0.035902	7.35373e-06	0.001	0		0.0885069	0.0712487	0.214154	1	0.677		0.129129	0.039668	0.00113291	0.077	0.004		0.0221339	0.0508591	0.663417	1	0.974		0.049562	0.103028	0.630478	1	0.894		0.0418721	0.0569022	0.461816	1	0.805
R supramarginal gyrus	0.115462	0.0353404	0.00108637	0.074	0.002		0.118537	0.0683072	0.0826781	1	0.612		0.124801	0.039151	0.00143414	0.098	0.005		-0.00926421	0.0432563	0.830414	1	0.974		0.104166	0.0837862	0.213783	1	0.693		0.0552515	0.048634	0.255928	1	0.669
R temporal pole	0.0012667	0.0339118	0.970204	1	0.982		-0.00264796	0.0664819	0.968229	1	0.989		-0.0232166	0.0379537	0.54073	1	0.566		-0.078899	0.0427042	0.0646647	1	0.55		-0.0374107	0.0695989	0.590909	1	0.894		-0.0870243	0.0405765	0.0319771	1	0.181
R transverse temporal cortex	0.136498	0.0341051	6.27315e-05	0.004	0		0.109245	0.066213	0.0989616	1	0.612		0.155063	0.0381935	4.90844e-05	0.003	0		0.0467505	0.0394125	0.23555	1	0.701		0.0904902	0.0767614	0.238457	1	0.705		0.108388	0.0499187	0.0299091	1	0.181
*L pars orbitalis, L posterior cingulate cortex, L precentral gyrus, R inferior parietal cortex, R isthmus cingulate cortex, R pars triangularis, R posterior cingulate cortex w/o total intracranial volume at lifetime sipping did not converge
*L rostral anterior cingulate cortex w/ TICV covaried at BL sipping did not converge
*L lateral occipital cortex, R cuneus cortex, R lateral orbitofrontal w/ TICV covaried at lifetime sipping did not converge

## Sheet: Table S2.
Table S2. Cortical MID large loss vs neutral across waves.
	Baseline						Y2						Lifetime Sipping at Year 2
ROI	B	SE	p	Bonferroni p	FDR p		B	SE	p	Bonferroni p	FDR p		B	SE	p	Bonferroni p	FDR p
L banks of the superior temporal sulcus	-0.00542919	0.0312912	0.862254	1	0.934		-0.106898	0.0638697	0.0941919	1	0.221		-0.0441978	0.0397532	0.266221	1	0.927
L caudal anterior cingulate cortex	-0.0214336	0.0316212	0.497884	1	0.722		-0.162204	0.0567104	0.00423362	0.288	0.016		0.0222911	0.0394471	0.572013	1	0.927
L caudal middle frontal gyrus	-0.024495	0.0320702	0.44499	1	0.722		-0.100536	0.0568693	0.0770881	1	0.194		-0.021513	0.0396068	0.587016	1	0.927
L cuneus cortex	-0.0754794	0.0293045	0.0100039	0.68	0.34		-0.0691582	0.0583398	0.235844	1	0.461		0.00793015	0.038921	0.838549	1	0.927
L entorhinal cortex	-0.00571106	0.0337629	0.865677	1	0.934		-0.164521	0.0617835	0.00774795	0.527	0.027		-0.00441163	0.0404083	0.913063	1	0.927
L frontal pole	0.0758948	0.0328944	0.021042	1	0.369		0.0184682	0.0651129	0.776691	1	0.88		-0.00989496	0.0403131	0.806106	1	0.927
L fusiform gyrus	0.0174771	0.0317198	0.581644	1	0.776		0.0411844	0.0595889	0.489477	1	0.711		0.00670095	0.0388091	0.862915	1	0.927
L inferior parietal cortex	-0.044187	0.0322234	0.17029	1	0.551		-0.0330721	0.0610961	0.588293	1	0.8		0.00557625	0.0391606	0.886768	1	0.927
L inferior temporal gyrus	0.0676713	0.0322348	0.0357882	1	0.382		0.0661106	0.0595197	0.266682	1	0.49		-0.0131973	0.0396916	0.739515	1	0.927
L insula	0.00026793	0.0317116	0.993259	1	0.993		-0.239212	0.0558384	1.83557e-05	0.001	0		0.0109333	0.039259	0.780635	1	0.927
L isthmus cingulate cortex	-0.0548245	0.0325298	0.0919189	1	0.544		0.0437264	0.0604446	0.469426	1	0.709		0.0108172	0.0391992	0.782583	1	0.927
L lateral occipital cortex	-0.0491093	0.032263	0.12797	1	0.544		0.00796634	0.0618401	0.897499	1	0.925		0.0227351	0.0397111	0.566975	1	0.927
L lateral orbitofrontal	-0.0222035	0.033667	0.509573	1	0.722		-0.266078	0.052799	4.66873e-07	0	0		-0.0247211	0.0394361	0.530749	1	0.927
L lingual gyrus	-0.036754	0.0319236	0.249605	1	0.585		0.00880716	0.0595753	0.882475	1	0.923		0.0565099	0.0392691	0.150138	1	0.927
L medial orbitofrontal	-0.030669	0.033557	0.36075	1	0.722		0.0321215	0.0587987	0.584862	1	0.8		0.00421895	0.0389277	0.913695	1	0.927
L middle temporal gyrus	0.0241361	0.0333917	0.469793	1	0.722		-0.0809316	0.0617759	0.190167	1	0.417		-0.0386612	0.0393532	0.325894	1	0.927
L paracentral gyrus	0.0018683	0.0328556	0.954654	1	0.969		-0.0773425	0.0624952	0.215874	1	0.459		0.0555578	0.0392901	0.157351	1	0.927
L parahippocampal gyrus	0.06876	0.0299541	0.0217038	1	0.369		-0.095652	0.0635693	0.132404	1	0.3		-0.0331958	0.0396103	0.401998	1	0.927
L pars opercularis	-0.0270452	0.0306437	0.377469	1	0.722		-0.212172	0.0595079	0.000363238	0.025	0.002		-0.0083149	0.0395423	0.83345	1	0.927
L pars orbitalis	-0.0188094	0.0342044	0.58238	1	0.776		-0.307136	0.0479364	1.48264e-10	0	0		-0.0853533	0.0389432	0.0283987	1	0.927
L pars triangularis	0.00424582	0.0321239	0.89485	1	0.936		-0.343189	0.0493693	3.61491e-12	0	0		-0.049358	0.0389555	0.205143	1	0.927
L pericalcarine cortex	-0.0437448	0.0309042	0.156923	1	0.551		-0.0103386	0.0572905	0.856792	1	0.923		0.0334442	0.0391092	0.392468	1	0.927
L postcentral gyrus	-0.0298415	0.0300792	0.32115	1	0.686		0.0285046	0.0637424	0.654741	1	0.84		0.041623	0.0389145	0.284798	1	0.927
L posterior cingulate cortex	-0.04047	0.0320263	0.206357	1	0.585		-0.101005	0.0581073	0.082166	1	0.2		0.0309371	0.0391468	0.429362	1	0.927
L precentral gyrus	-0.0325987	0.0307388	0.288915	1	0.655		-0.0578046	0.0622387	0.353015	1	0.585		0.0249595	0.0393495	0.525884	1	0.927
L precuneus cortex	-0.0522467	0.0332928	0.116576	1	0.544		-0.0210437	0.0574101	0.713955	1	0.855		0.01655	0.03869	0.668827	1	0.927
L rostral anterior cingulate cortex	-0.0322645	0.0330362	0.328746	1	0.686		-0.266077	0.0506678	1.50956e-07	0	0		-0.0237334	0.0388236	0.540992	1	0.927
L rostral midle frontal cortex	-0.0263241	0.0309397	0.394869	1	0.722		-0.251412	0.056412	8.32261e-06	0.001	0		-0.0694881	0.039627	0.0795073	1	0.927
L superior frontal gyrus	-0.0132507	0.0321644	0.680363	1	0.857		-0.239462	0.0562245	2.05311e-05	0.001	0		-0.033377	0.039609	0.399416	1	0.927
L superior parietal cortex	-0.0399478	0.0324878	0.218838	1	0.585		0.0367586	0.0614308	0.549591	1	0.779		0.0285023	0.0392664	0.467918	1	0.927
L superior temporal gyrus	-0.0106525	0.0308519	0.729886	1	0.902		-0.074195	0.0663635	0.263563	1	0.49		0.0186206	0.0395574	0.637839	1	0.927
L supramarginal gyrus	-0.00775174	0.0324263	0.811061	1	0.919		-0.210909	0.0601817	0.000457401	0.031	0.002		-0.00848061	0.0393729	0.829462	1	0.927
L temporal pole	0.116739	0.0339642	0.000587962	0.04	0.04		-0.259951	0.0583794	8.47634e-06	0.001	0		-0.0400972	0.0398103	0.313835	1	0.927
L transverse temporal cortex	-0.0382731	0.0313031	0.221458	1	0.585		0.00906073	0.0607517	0.88144	1	0.923		0.0379585	0.0390675	0.331243	1	0.927
R banks of the superior temporal sulcus	-0.0380036	0.0318844	0.233293	1	0.585		-0.10805	0.0608352	0.0757133	1	0.194		0.00753987	0.0392329	0.847599	1	0.927
R caudal anterior cingulate cortex	-0.017101	0.0320563	0.593709	1	0.776		-0.137302	0.0590546	0.0200718	1	0.059		0.0231976	0.039422	0.556235	1	0.927
R caudal middle frontal gyrus	-0.0376958	0.0324541	0.245434	1	0.585		0.0193472	0.059602	0.745479	1	0.859		0.0194146	0.0394392	0.62253	1	0.927
R cuneus cortex	-0.0632251	0.0306838	0.0393472	1	0.382		-0.0547604	0.0548472	0.318076	1	0.555		0.0235858	0.0392344	0.547739	1	0.927
R entorhinal cortex	-0.0517244	0.0328082	0.114894	1	0.544		-0.137747	0.058846	0.0192421	1	0.059		0.0230885	0.0406794	0.570326	1	0.927
R frontal pole	0.0330693	0.0341608	0.333021	1	0.686		0.270123	0.042918	3.09526e-10	0	0		0.00589296	0.0391181	0.880256	1	0.927
R fusiform gyrus	0.0372529	0.032261	0.248199	1	0.585		-0.0138131	0.0618512	0.82328	1	0.903		0.0172305	0.0393813	0.661726	1	0.927
R inferior parietal cortex	-0.0463047	0.0335411	0.167421	1	0.551		0.0308927	0.0592646	0.602181	1	0.803		0.0367988	0.0391926	0.34777	1	0.927
R inferior temporal gyrus	-0.0236655	0.0340086	0.486513	1	0.722		0.0459253	0.0667275	0.491295	1	0.711		0.0312941	0.0402894	0.437316	1	0.927
R insula	-0.0267938	0.0314421	0.394123	1	0.722		-0.270652	0.0580272	3.09768e-06	0	0		0.0177171	0.0391742	0.651078	1	0.927
R isthmus cingulate cortex	-0.054981	0.0330554	0.0962533	1	0.544		0.0298015	0.0599953	0.619379	1	0.81		0.0167984	0.043896	0.701952	1	0.927
R lateral occipital cortex	-0.0554788	0.0311613	0.0750143	1	0.51		0.024251	0.0611613	0.69173	1	0.855		0.0602383	0.0394292	0.126572	1	0.927
R lateral orbitofrontal	-0.0225601	0.033945	0.506302	1	0.722		-0.0615092	0.0646256	0.34121	1	0.58		-0.025591	0.0395372	0.51746	1	0.927
R lingual gyrus	-0.0424988	0.0307511	0.166963	1	0.551		0.00142304	0.057491	0.980252	1	0.98		0.0582969	0.0394053	0.139029	1	0.927
R medial orbitofrontal	-0.0614529	0.0336892	0.0681345	1	0.51		-0.0146238	0.0551235	0.790784	1	0.882		-0.0126737	0.0386028	0.742677	1	0.927
R middle temporal gyrus	-0.0260614	0.0321668	0.417829	1	0.722		-0.15287	0.0617503	0.0133008	0.904	0.043		0.0145736	0.0402962	0.717604	1	0.927
R paracentral gyrus	-0.00601939	0.0324865	0.853002	1	0.934		-0.176523	0.0584443	0.00252465	0.172	0.011		0.0496661	0.0389303	0.202038	1	0.927
R parahippocampal gyrus	-0.0100783	0.0324984	0.756473	1	0.902		-0.1555	0.053087	0.00339881	0.231	0.014		-0.0515832	0.0397363	0.194239	1	0.927
R pars opercularis	-0.0263153	0.0316427	0.405612	1	0.722		-0.157725	0.0595328	0.00806408	0.548	0.027		-0.0057544	0.039254	0.883453	1	0.927
R pars orbitalis	-0.0226364	0.0312469	0.468796	1	0.722		0.139638	0.0662703	0.0351095	1	0.095		-0.00297171	0.0404165	0.941387	1	0.941
R pars triangularis	-0.03765	0.0324362	0.245748	1	0.585		-0.315431	0.0540706	5.42172e-09	0	0		-0.0254212	0.039643	0.521359	1	0.927
R pericalcarine cortex	-0.0211597	0.0320702	0.509385	1	0.722		-0.0194475	0.0561219	0.72895	1	0.855		0.0421339	0.0389838	0.279783	1	0.927
R postcentral gyrus	-0.00873511	0.0307805	0.776574	1	0.907		0.0262654	0.0633399	0.678381	1	0.854		0.0490313	0.0385377	0.203269	1	0.927
R posterior cingulate cortex	-0.00880169	0.0325483	0.786838	1	0.907		-0.0725994	0.0614097	0.237121	1	0.461		0.0154802	0.0394326	0.694636	1	0.927
R precentral gyrus	-0.0189751	0.0314387	0.546137	1	0.758		-0.0556944	0.0624878	0.372776	1	0.604		0.0295372	0.0390368	0.44926	1	0.927
R precuneus cortex	-0.0723704	0.0331095	0.0288312	1	0.382		0.0469692	0.0576524	0.415247	1	0.657		0.0331518	0.0385354	0.389627	1	0.927
R rostral anterior cingulate cortex	-0.0620453	0.0317812	0.050907	1	0.433		-0.272612	0.0483532	1.7211e-08	0	0		-0.0208617	0.0389104	0.591856	1	0.927
R rostral midle frontal cortex	-0.0213522	0.0310104	0.491107	1	0.722		0.00297399	0.0650251	0.963521	1	0.978		-0.0295912	0.039827	0.457485	1	0.927
R superior frontal gyrus	-0.00432201	0.0324381	0.894005	1	0.936		-0.223295	0.0570515	9.08086e-05	0.006	0		-0.0103454	0.0394689	0.793234	1	0.927
R superior parietal cortex	-0.0508319	0.0329096	0.122445	1	0.544		-0.0221902	0.0618581	0.719799	1	0.855		0.0185452	0.0390365	0.634735	1	0.927
R superior temporal gyrus	0.0101635	0.0320938	0.751485	1	0.902		-0.071404	0.0588362	0.224898	1	0.461		0.041194	0.0393906	0.295661	1	0.927
R supramarginal gyrus	-0.0144008	0.0330928	0.663443	1	0.851		-0.0467536	0.0603558	0.438556	1	0.678		0.0206958	0.0388222	0.59397	1	0.927
R temporal pole	0.0488982	0.0336394	0.146057	1	0.551		-0.125662	0.0545064	0.0211414	1	0.06		-0.0333058	0.0400377	0.405487	1	0.927
R transverse temporal cortex	-0.00192106	0.0310949	0.950738	1	0.969		-0.0629746	0.06282	0.316121	1	0.555		0.0270487	0.0397167	0.495845	1	0.927

## Sheet: Table S3.
Table S3. Cortical MID large reward vs neutral across waves.
	Baseline						Y2						Lifetime Sipping at Year 2
ROI	B	SE	p	Bonferroni p	FDR p		B	SE	p	Bonferroni p	FDR p		B	SE	p	Bonferroni p	FDR p
L banks of the superior temporal sulcus	-0.00482016	0.0332488	0.884733	1	0.968		0.0934375	0.0580702	0.107607	1	0.236		0.0197081	0.0395269	0.618061	1	0.737
L caudal anterior cingulate cortex	-0.0178075	0.0320765	0.578787	1	0.921		-0.168882	0.0526445	0.00133675	0.091	0.005		0.0116475	0.0395465	0.768356	1	0.795
L caudal middle frontal gyrus	-0.039627	0.0327803	0.226715	1	0.642		0.0188618	0.059875	0.752747	1	0.826		0.0724386	0.0398968	0.0694243	1	0.364
L cuneus cortex	-0.0269528	0.033365	0.419196	1	0.798		0.00672677	0.0581462	0.907901	1	0.921		0.0320401	0.0388257	0.409243	1	0.663
L entorhinal cortex	-0.00910879	0.0345227	0.791896	1	0.952		-0.236169	0.0607517	0.000101306	0.007	0.001		-0.039776	0.0408249	0.329905	1	0.59
L frontal pole	-0.0126674	0.0299432	0.672261	1	0.921		0.283886	0.0548073	2.22231e-07	0	0		0.0098203	0.0398524	0.80536	1	0.817
L fusiform gyrus	0.0117214	0.032409	0.717598	1	0.921		0.0732225	0.0572088	0.200575	1	0.35		0.0751709	0.0389979	0.0539094	1	0.364
L inferior parietal cortex	-0.0346441	0.0329165	0.292577	1	0.727		0.0488456	0.0593494	0.410498	1	0.508		0.0637311	0.0391752	0.103774	1	0.392
L inferior temporal gyrus	0.0478915	0.0336748	0.154975	1	0.59		0.0955489	0.0565689	0.0912058	1	0.214		0.0268244	0.0397042	0.499292	1	0.679
L insula	-0.00166056	0.0329475	0.959804	1	0.968		-0.186806	0.0503174	0.000205183	0.014	0.001		0.0449941	0.0396341	0.256276	1	0.514
L isthmus cingulate cortex	-0.0516834	0.0332954	0.120598	1	0.547		0.0531576	0.0588523	0.366399	1	0.47		0.050922	0.0395438	0.197838	1	0.514
L lateral occipital cortex	-0.0554945	0.0327358	0.090033	1	0.51		0.125059	0.0558121	0.0250441	1	0.077		0.0265549	0.0389503	0.495387	1	0.679
L lateral orbitofrontal	-0.063911	0.0326277	0.0501366	1	0.379		-0.226748	0.0540414	2.71882e-05	0.002	0		-0.0239038	0.0400818	0.550924	1	0.72
L lingual gyrus	0.00182078	0.0334624	0.956606	1	0.968		0.0662646	0.0587059	0.259001	1	0.391		0.0680738	0.0392525	0.0828735	1	0.364
L medial orbitofrontal	-0.0392715	0.0307162	0.201064	1	0.596		-0.0905796	0.0610196	0.137694	1	0.279		-0.0294321	0.0402199	0.464304	1	0.679
L middle temporal gyrus	-0.0320165	0.0340585	0.347195	1	0.728		0.0158018	0.0621159	0.799193	1	0.836		0.0277293	0.0395728	0.48348	1	0.679
L paracentral gyrus	-0.00814888	0.0342776	0.812089	1	0.952		0.011862	0.0612582	0.846458	1	0.872		0.0472166	0.0396163	0.233321	1	0.514
L parahippocampal gyrus	0.0811042	0.0306003	0.00803882	0.547	0.137		-0.0218082	0.0609879	0.720655	1	0.803		0.0302355	0.040513	0.455477	1	0.679
L pars opercularis	-0.0595281	0.0327113	0.0687893	1	0.425		-0.0891096	0.061339	0.146296	1	0.284		0.0467909	0.0402316	0.244814	1	0.514
L pars orbitalis	-0.00884854	0.0321548	0.783174	1	0.952		-0.262222	0.043784	2.1114e-09	0	0		-0.0432764	0.0389798	0.266902	1	0.518
L pars triangularis	-0.0391139	0.0306282	0.201583	1	0.596		-0.274364	0.0465028	3.63615e-09	0	0		0.0207306	0.040349	0.607404	1	0.737
L pericalcarine cortex	-0.0324396	0.0329326	0.324609	1	0.728		0.0719323	0.055679	0.196388	1	0.35		0.0415643	0.0386431	0.282108	1	0.518
L postcentral gyrus	-0.0598789	0.0319715	0.0610844	1	0.415		0.0740785	0.0627176	0.237546	1	0.385		0.0207954	0.0393861	0.597507	1	0.737
L posterior cingulate cortex	-0.0464266	0.0331568	0.161449	1	0.59		0.0393774	0.0614554	0.521687	1	0.601		0.088155	0.0396974	0.0263731	1	0.299
L precentral gyrus	-0.0187736	0.0341896	0.582934	1	0.921		0.0552475	0.0603566	0.360008	1	0.47		0.0427563	0.0393707	0.277482	1	0.518
L precuneus cortex	-0.0537051	0.0331225	0.104929	1	0.51		0.056285	0.0569131	0.322681	1	0.444		0.0898728	0.0388274	0.0206308	1	0.281
L rostral anterior cingulate cortex	-0.0764998	0.0327191	0.0193833	1	0.22		-0.252417	0.043134	4.85915e-09	0	0		-0.0134555	0.0396154	0.734117	1	0.792
L rostral midle frontal cortex	-0.0334573	0.0322492	0.299521	1	0.727		-0.0952423	0.0571565	0.0956452	1	0.217		0.0142537	0.0401354	0.722485	1	0.792
L superior frontal gyrus	-0.0310712	0.0329261	0.345341	1	0.728		-0.168353	0.0537501	0.00173534	0.118	0.007		0.0115872	0.0399402	0.771729	1	0.795
L superior parietal cortex	-0.0220872	0.033847	0.514041	1	0.92		0.103399	0.0586161	0.0777317	1	0.189		0.0491413	0.0391158	0.209006	1	0.514
L superior temporal gyrus	-0.0439348	0.0329451	0.182343	1	0.59		-0.0165909	0.060662	0.784471	1	0.836		0.037478	0.0397118	0.345297	1	0.595
L supramarginal gyrus	-0.027008	0.0336574	0.422299	1	0.798		-0.0684365	0.0578321	0.236664	1	0.385		0.0140162	0.0394537	0.722398	1	0.792
L temporal pole	0.124582	0.0336376	0.000212525	0.014	0.014		-0.316667	0.060104	1.37436e-07	0	0		-0.0565672	0.0409164	0.166816	1	0.514
L transverse temporal cortex	-0.0140073	0.0330351	0.671556	1	0.921		0.0748784	0.0616807	0.22476	1	0.382		0.0467601	0.0397225	0.239128	1	0.514
R banks of the superior temporal sulcus	-0.00815087	0.0336	0.808327	1	0.952		0.0154808	0.0577865	0.788779	1	0.836		0.0300284	0.0388965	0.440111	1	0.679
R caudal anterior cingulate cortex	-0.0254713	0.0317444	0.422328	1	0.798		-0.0750233	0.0535807	0.161456	1	0.305		0.0691538	0.0397019	0.0815392	1	0.364
R caudal middle frontal gyrus	-0.033021	0.033324	0.321731	1	0.728		0.255849	0.0615154	3.19501e-05	0.002	0		0.112972	0.0396486	0.0043811	0.298	0.149
R cuneus cortex	0.00234932	0.0330168	0.943274	1	0.968		0.0378876	0.051953	0.465838	1	0.566		0.0345963	0.0380565	0.36331	1	0.603
R entorhinal cortex	-0.0466914	0.033335	0.161312	1	0.59		-0.121333	0.0565989	0.0320538	1	0.093		0.0134209	0.0395061	0.73407	1	0.792
R frontal pole	-0.013806	0.0340842	0.685436	1	0.921		0.342708	0.0499847	7.06883e-12	0	0		0.128829	0.0377519	0.000643696	0.044	0.044
R fusiform gyrus	0.0449126	0.032333	0.164813	1	0.59		0.110465	0.056089	0.0488996	1	0.128		0.0637063	0.0388708	0.101229	1	0.392
R inferior parietal cortex	-0.00515457	0.0333408	0.877135	1	0.968		0.152379	0.0594066	0.0103171	0.702	0.035		0.0908487	0.0387616	0.0190894	1	0.281
R inferior temporal gyrus	0.00240481	0.0321906	0.940449	1	0.968		0.070481	0.0618604	0.254555	1	0.391		0.0481328	0.0400344	0.229252	1	0.514
R insula	-0.0127668	0.0330892	0.699623	1	0.921		-0.193445	0.0539991	0.000340472	0.023	0.001		0.0208353	0.0398135	0.60075	1	0.737
R isthmus cingulate cortex	-0.0659834	0.0334922	0.0488255	1	0.379		0.0578616	0.056102	0.30237	1	0.437		0.0662045	0.0383609	0.0843774	1	0.364
R lateral occipital cortex	-0.0349662	0.0316747	0.26963	1	0.705		0.135505	0.0526853	0.0101124	0.688	0.035		0.0777583	0.0387113	0.0445719	1	0.364
R lateral orbitofrontal	-0.0806563	0.0314424	0.0103113	0.701	0.14		0.146113	0.0604579	0.0156591	1	0.051		0.035465	0.0443181	0.423573	1	0.67
R lingual gyrus	-0.00512672	0.033062	0.876771	1	0.968		0.0861173	0.0566296	0.128332	1	0.273		0.0804545	0.0389847	0.0390418	1	0.364
R medial orbitofrontal	-0.0628341	0.0313821	0.0452599	1	0.379		-0.0443123	0.0539004	0.411011	1	0.508		-0.0173075	0.0395233	0.661454	1	0.775
R middle temporal gyrus	-0.0123735	0.0330901	0.708453	1	0.921		-0.084916	0.057433	0.139268	1	0.279		0.0128766	0.0397594	0.746041	1	0.793
R paracentral gyrus	-0.00196786	0.0344595	0.95446	1	0.968		-0.109342	0.0564517	0.052755	1	0.133		0.045381	0.0392906	0.248087	1	0.514
R parahippocampal gyrus	0.0201612	0.0322534	0.531915	1	0.921		0.0639792	0.0566264	0.258541	1	0.391		0.0203427	0.0394005	0.60564	1	0.737
R pars opercularis	-0.037145	0.0332732	0.264266	1	0.705		0.0585755	0.0589829	0.320664	1	0.444		0.0595697	0.0395854	0.132366	1	0.45
R pars orbitalis	-0.0305045	0.0328688	0.353372	1	0.728		0.208973	0.0567698	0.000232257	0.016	0.001		0.0585538	0.0400864	0.144101	1	0.467
R pars triangularis	-0.0125041	0.0330845	0.705472	1	0.921		-0.235217	0.0467323	4.82141e-07	0	0		0.0287354	0.0397286	0.4695	1	0.679
R pericalcarine cortex	0.0165676	0.0328473	0.613991	1	0.921		0.0716628	0.0551785	0.194032	1	0.35		0.0735425	0.0382946	0.0548023	1	0.364
R postcentral gyrus	-0.00130287	0.0325567	0.968078	1	0.968		0.0399043	0.0612783	0.514919	1	0.601		0.016163	0.0391434	0.679667	1	0.783
R posterior cingulate cortex	-0.0142482	0.0339359	0.674591	1	0.921		-0.00135627	0.0609159	0.982237	1	0.982		0.0717753	0.0394143	0.0685997	1	0.364
R precentral gyrus	0.0164463	0.0340185	0.628774	1	0.921		0.0284922	0.0589216	0.628698	1	0.713		0.0443884	0.0391452	0.256819	1	0.514
R precuneus cortex	-0.0553936	0.0335579	0.0988019	1	0.51		0.120223	0.0562988	0.0327239	1	0.093		0.09776	0.0379501	0.00999466	0.68	0.227
R rostral anterior cingulate cortex	-0.0985496	0.0321417	0.00216869	0.147	0.074		-0.259946	0.0408999	2.07519e-10	0	0		0.00751295	0.039746	0.850074	1	0.85
R rostral midle frontal cortex	-0.0170006	0.031323	0.587301	1	0.921		0.256989	0.0582645	1.03024e-05	0.001	0		0.0683343	0.0397649	0.0857135	1	0.364
R superior frontal gyrus	-0.0228386	0.0324929	0.482131	1	0.886		-0.0397981	0.0571306	0.486044	1	0.58		0.0481559	0.0397641	0.22588	1	0.514
R superior parietal cortex	-0.00885961	0.0336623	0.792403	1	0.952		0.058727	0.0598882	0.326785	1	0.444		0.0512785	0.0387778	0.186045	1	0.514
R superior temporal gyrus	-0.00197444	0.0338925	0.953545	1	0.968		0.0562699	0.0545095	0.301933	1	0.437		0.0587688	0.0385936	0.127818	1	0.45
R supramarginal gyrus	0.0192222	0.0340088	0.571929	1	0.921		0.056741	0.0587562	0.334193	1	0.446		0.0460573	0.0389781	0.237357	1	0.514
R temporal pole	0.0451796	0.0333637	0.175687	1	0.59		-0.245459	0.0601394	4.47471e-05	0.003	0		-0.024957	0.0405995	0.538745	1	0.718
R transverse temporal cortex	0.0911522	0.0310824	0.0033614	0.229	0.076		-0.113082	0.0545346	0.0381188	1	0.104		0.0367962	0.0393537	0.349782	1	0.595

## Sheet: Table S4.
Table S4. Cortical ENB positive face vs neutral across waves.
	Baseline						Y2						Lifetime Sipping at Year 2
ROI	B	SE	p	Bonferroni p	FDR p		B	SE	p	Bonferroni p	FDR p		B	SE	p	Bonferroni p	FDR p
L banks of the superior temporal sulcus	0.015167	0.0381821	0.6912	1	0.984		0.116916	0.0593659	0.0489058	1	0.475		-0.0102281	0.0375517	0.785335	1	0.971
L caudal anterior cingulate cortex	0.0020646	0.0388211	0.957587	1	0.985		0.0922655	0.0545456	0.0907356	1	0.543		-0.0154927	0.0366177	0.672227	1	0.971
L caudal middle frontal gyrus	-0.0198045	0.03827	0.604812	1	0.984		-0.0417439	0.061693	0.498635	1	0.753		-0.0537231	0.0379053	0.156396	1	0.971
L cuneus cortex	-0.0564444	0.0379084	0.136497	1	0.984		0.0126989	0.0593093	0.830458	1	0.957		-0.0348916	0.0388564	0.369205	1	0.971
L entorhinal cortex	0.0108034	0.0375005	0.773281	1	0.984		0.256034	0.067947	0.000164472	0.011	0.011		0.0821372	0.0400572	0.0403156	1	0.971
L frontal pole	0.0325454	0.0380313	0.392135	1	0.984		0.0170425	0.0729653	0.815319	1	0.956		-0.0546459	0.0407269	0.179672	1	0.971
L fusiform gyrus	0.00547786	0.0393645	0.889326	1	0.984		0.0576472	0.0588108	0.32698	1	0.717		-0.0427078	0.0381975	0.263534	1	0.971
L inferior parietal cortex	-0.0287277	0.0384075	0.454477	1	0.984		-0.00976942	0.0583105	0.866944	1	0.957		-0.0558145	0.0379673	0.141544	1	0.971
L inferior temporal gyrus	0.0167996	0.0375855	0.654896	1	0.984		0.0329797	0.0639088	0.605824	1	0.841		0.00614855	0.0395843	0.876563	1	0.971
L insula	-0.0392382	0.037557	0.296133	1	0.984		0.0280778	0.0578269	0.627287	1	0.853		-0.0151738	0.0368877	0.680815	1	0.971
L isthmus cingulate cortex	-0.0378183	0.0374161	0.312137	1	0.984		0.044136	0.0553143	0.424921	1	0.745		-0.0288665	0.0381652	0.449435	1	0.971
L lateral occipital cortex	-0.00736657	0.0388489	0.849606	1	0.984		0.00336342	0.0634791	0.957744	1	0.986		0.0104237	0.0390046	0.789283	1	0.971
L lateral orbitofrontal	-0.011708	0.0376662	0.755927	1	0.984		0.0705742	0.0630397	0.262919	1	0.639		0.000356394	0.0370145	0.992318	1	0.992
L lingual gyrus	-0.0148089	0.0379504	0.696377	1	0.984		0.101037	0.0582408	0.0827734	1	0.543		-0.0132508	0.0383931	0.729992	1	0.971
L medial orbitofrontal	-0.0657444	0.037325	0.0781698	1	0.984		0.10291	0.0562472	0.0673101	1	0.543		0.00591971	0.0368634	0.87242	1	0.971
L middle temporal gyrus	-0.0332816	0.0376993	0.377334	1	0.984		0.100366	0.0658458	0.127443	1	0.543		-0.0235952	0.0385186	0.540163	1	0.971
L paracentral gyrus	-0.0288802	0.0378518	0.445475	1	0.984		0.0169121	0.0611545	0.782128	1	0.956		-0.0221149	0.0377858	0.558365	1	0.971
L parahippocampal gyrus	0.0135508	0.0411075	0.74167	1	0.984		0.153765	0.0538288	0.00428277	0.291	0.097		-0.0119771	0.0364512	0.742473	1	0.971
L pars opercularis	-0.0192726	0.0380233	0.612251	1	0.984		0.0479276	0.0580631	0.409122	1	0.745		0.0169294	0.0362144	0.640158	1	0.971
L pars orbitalis	0.0170349	0.0400502	0.67059	1	0.984		0.0511052	0.070408	0.467935	1	0.753		0.00311956	0.0395814	0.937181	1	0.973
L pars triangularis	0.00280551	0.0383339	0.941658	1	0.985		0.0932696	0.0617225	0.13076	1	0.543		0.0371188	0.0368531	0.313833	1	0.971
L pericalcarine cortex	-0.0225238	0.0374763	0.547831	1	0.984		0.0706449	0.0607111	0.244576	1	0.639		-0.00871404	0.0381628	0.819383	1	0.971
L postcentral gyrus	-0.0488544	0.0376735	0.194706	1	0.984		0.0461636	0.0636675	0.468407	1	0.753		0.0126432	0.0380997	0.740006	1	0.971
L posterior cingulate cortex	-0.000718024	0.0384465	0.9851	1	0.985		0.0665138	0.0524005	0.204322	1	0.6		-0.0159898	0.0370222	0.665815	1	0.971
L precentral gyrus	-0.0343107	0.0377587	0.363517	1	0.984		0.0565778	0.0608525	0.352499	1	0.726		-0.0102094	0.0379392	0.787854	1	0.971
L precuneus cortex	-0.0302567	0.0379632	0.425452	1	0.984		0.00179386	0.057024	0.974904	1	0.986		-0.04832	0.0378356	0.201565	1	0.971
L rostral anterior cingulate cortex	-0.0173201	0.0374718	0.643927	1	0.984		0.0775891	0.0542039	0.152307	1	0.543		0.145379	0.0308829	2.50888e-06	0	0
L rostral midle frontal cortex	0.0154812	0.0396624	0.696297	1	0.984		0.0107652	0.062638	0.863544	1	0.957		0.00369608	0.0383771	0.923275	1	0.973
L superior frontal gyrus	-0.0193982	0.0383301	0.612799	1	0.984		0.0761264	0.0620969	0.220225	1	0.6		0.0139589	0.0381755	0.714625	1	0.971
L superior parietal cortex	-0.0124642	0.0382175	0.74432	1	0.984		-0.0418091	0.0615546	0.496999	1	0.753		-0.0616479	0.0380958	0.105612	1	0.971
L superior temporal gyrus	-0.00751565	0.0380873	0.843572	1	0.984		0.049983	0.063484	0.431088	1	0.745		0.0106957	0.0373364	0.774519	1	0.971
L supramarginal gyrus	-0.0013017	0.0385912	0.973092	1	0.985		0.00296515	0.0648399	0.963525	1	0.986		-0.0166088	0.0380641	0.662592	1	0.971
L temporal pole	-0.016977	0.0368232	0.64477	1	0.984		0.0561151	0.0660137	0.395297	1	0.745		0.0313818	0.0399269	0.431878	1	0.971
L transverse temporal cortex	-0.00906308	0.0387657	0.815147	1	0.984		0.00821239	0.0577239	0.886867	1	0.957		-0.0483638	0.0377301	0.199901	1	0.971
R banks of the superior temporal sulcus	-0.0133158	0.0374731	0.722333	1	0.984		0.079364	0.0541562	0.142794	1	0.543		0.00697376	0.0371159	0.850962	1	0.971
R caudal anterior cingulate cortex	0.00447379	0.0384621	0.907401	1	0.984		0.0827498	0.0583553	0.156181	1	0.543		-0.0134455	0.0372932	0.718446	1	0.971
R caudal middle frontal gyrus	-0.0109736	0.038489	0.77556	1	0.984		0.009317	0.0586807	0.873847	1	0.957		-0.0441152	0.0376243	0.240989	1	0.971
R cuneus cortex	-0.0469241	0.0376053	0.212102	1	0.984		0.00100786	0.0595126	0.986488	1	0.986		-0.0515331	0.0382972	0.178428	1	0.971
R entorhinal cortex	-0.00821393	0.0357778	0.818417	1	0.984		0.0764974	0.0564684	0.175515	1	0.543		0.00897712	0.0371533	0.809072	1	0.971
R frontal pole	0.0168882	0.0399436	0.672441	1	0.984		0.184136	0.0732095	0.0118968	0.809	0.202		0.0475667	0.0415077	0.251807	1	0.971
R fusiform gyrus	-0.0107346	0.0368079	0.770563	1	0.984		0.0974124	0.0583064	0.0947815	1	0.543		-0.022295	0.038851	0.566063	1	0.971
R inferior parietal cortex	-0.0544325	0.0379058	0.151004	1	0.984		0.041176	0.0531516	0.438523	1	0.745		-0.0357473	0.0375637	0.341277	1	0.971
R inferior temporal gyrus	0.00464216	0.0377758	0.902196	1	0.984		-0.0596539	0.0527132	0.257774	1	0.639		-0.0642565	0.03769	0.0882194	1	0.971
R insula	0.0203972	0.0384255	0.59554	1	0.984		0.0862803	0.0568904	0.129366	1	0.543		0.0173139	0.0370253	0.640055	1	0.971
R isthmus cingulate cortex	-0.0337239	0.0373853	0.367024	1	0.984		0.0511204	0.0541396	0.34505	1	0.726		-0.0137138	0.0369066	0.710205	1	0.971
R lateral occipital cortex	0.00358432	0.0384187	0.925668	1	0.984		-0.0145907	0.0621784	0.814474	1	0.956		-0.00200796	0.0386864	0.958605	1	0.973
R lateral orbitofrontal	-0.0146639	0.0380571	0.700006	1	0.984		0.0864399	0.0604946	0.153037	1	0.543		0.0254121	0.0373268	0.495999	1	0.971
R lingual gyrus	-0.0509548	0.0375481	0.174765	1	0.984		0.0753331	0.0615136	0.220704	1	0.6		-0.0166625	0.0384939	0.665116	1	0.971
R medial orbitofrontal	-0.040581	0.0370578	0.273484	1	0.984		0.0854226	0.0628175	0.173876	1	0.543		0.026533	0.0377688	0.482361	1	0.971
R middle temporal gyrus	-0.0254295	0.0376761	0.499707	1	0.984		0.0530878	0.0603146	0.378761	1	0.736		-0.0195561	0.0389725	0.615813	1	0.971
R paracentral gyrus	-0.0284152	0.0374253	0.447702	1	0.984		-0.0168188	0.0624555	0.787704	1	0.956		-0.0107801	0.0380411	0.776885	1	0.971
R parahippocampal gyrus	0.0147226	0.0380333	0.698685	1	0.984		0.119746	0.0581485	0.0394645	1	0.455		-0.00793206	0.0388392	0.838175	1	0.971
R pars opercularis	0.0077034	0.0387874	0.842571	1	0.984		0.0605	0.0585734	0.301655	1	0.707		0.00533236	0.0370743	0.885635	1	0.971
R pars orbitalis	-0.0415893	0.0378006	0.271232	1	0.984		0.133243	0.0649184	0.0401236	1	0.455		-0.00903639	0.0403969	0.822998	1	0.971
R pars triangularis	-0.00726312	0.0381448	0.848988	1	0.984		0.172607	0.0589345	0.00340279	0.231	0.097		0.0232748	0.0378436	0.538538	1	0.971
R pericalcarine cortex	-0.0471245	0.0373099	0.206569	1	0.984		-0.0225609	0.0640548	0.724678	1	0.935		-0.0596934	0.0385796	0.121796	1	0.971
R postcentral gyrus	-0.0220281	0.0382829	0.565018	1	0.984		-0.0028843	0.0626444	0.963276	1	0.986		0.00695518	0.0386059	0.857028	1	0.971
R posterior cingulate cortex	0.00950469	0.0380308	0.802649	1	0.984		0.04678	0.0518024	0.366501	1	0.733		-0.00199595	0.0368599	0.956816	1	0.973
R precentral gyrus	-0.00697071	0.0382056	0.855228	1	0.984		0.0329223	0.061644	0.593292	1	0.84		-0.0120726	0.0384285	0.753401	1	0.971
R precuneus cortex	-0.0466447	0.0377747	0.2169	1	0.984		0.0241182	0.0542295	0.656505	1	0.875		-0.04361	0.0375891	0.245976	1	0.971
R rostral anterior cingulate cortex	-0.0221841	0.0371908	0.550844	1	0.984		0.0608474	0.0609188	0.317878	1	0.717		0.0694602	0.0356909	0.0516354	1	0.971
R rostral midle frontal cortex	-0.0327183	0.0384784	0.395156	1	0.984		0.0852006	0.0610309	0.162708	1	0.543		-0.00865838	0.039085	0.824682	1	0.971
R superior frontal gyrus	-0.024263	0.0378641	0.521659	1	0.984		0.0866922	0.0595263	0.145291	1	0.543		0.00226638	0.0380862	0.952549	1	0.973
R superior parietal cortex	-0.0365752	0.0379829	0.335577	1	0.984		-0.0183396	0.0593371	0.757265	1	0.954		-0.0512734	0.0381922	0.179431	1	0.971
R superior temporal gyrus	-0.0240174	0.0373554	0.520262	1	0.984		0.032072	0.0590868	0.587271	1	0.84		0.0189439	0.0377783	0.616055	1	0.971
R supramarginal gyrus	-0.00776687	0.0379391	0.837791	1	0.984		0.0309782	0.0573011	0.588769	1	0.84		-0.00608703	0.0377593	0.871931	1	0.971
R temporal pole	0.026706	0.0343402	0.436754	1	0.984		-0.0239593	0.0690905	0.728756	1	0.935		-0.0222145	0.0406464	0.584702	1	0.971
R transverse temporal cortex	-0.00394587	0.0379656	0.917223	1	0.984		0.0428398	0.0627922	0.495082	1	0.753		0.0247655	0.0393026	0.528613	1	0.971

## Sheet: Table S5.
Table S5. Cortical ENB negative face vs neutral across waves.
	Baseline						Y2						Lifetime Sipping at Year 2
ROI	B	SE	p	Bonferroni p	FDR p		B	SE	p	Bonferroni p	FDR p		B	SE	p	Bonferroni p	FDR p
L banks of the superior temporal sulcus	-0.0321456	0.0374713	0.390963	1	0.68		0.0138639	0.0389168	0.721657	1	0.909		0.127847	0.0677135	0.0590179	1	0.342
L caudal anterior cingulate cortex	-0.0633908	0.0358794	0.077266	1	0.448		0.0240148	0.0390026	0.538077	1	0.865		0.15406	0.0654242	0.0185336	1	0.324
L caudal middle frontal gyrus	-0.0633094	0.0371515	0.0883643	1	0.448		-0.0158158	0.0378567	0.676107	1	0.906		0.0298887	0.0671596	0.656291	1	0.875
L cuneus cortex	-0.0679021	0.0374228	0.0696072	1	0.448		-0.0554725	0.0377735	0.141954	1	0.865		-0.00274425	0.0651696	0.966411	1	0.998
L entorhinal cortex	-0.0237953	0.0393733	0.54561	1	0.709		0.0462338	0.0405636	0.254375	1	0.865		0.000164867	0.0728132	0.998193	1	0.998
L frontal pole	-0.0151005	0.0368107	0.681644	1	0.766		-0.039172	0.0403725	0.331915	1	0.865		0.00053206	0.0741665	0.994276	1	0.998
L fusiform gyrus	-0.0142627	0.0379828	0.707286	1	0.769		-0.0452443	0.0386585	0.241856	1	0.865		-0.0315161	0.0689532	0.647625	1	0.875
L inferior parietal cortex	-0.0118053	0.0364766	0.746211	1	0.793		-0.0436916	0.0375933	0.245147	1	0.865		0.0104887	0.0679482	0.877324	1	0.998
L inferior temporal gyrus	-0.00560244	0.0365145	0.878059	1	0.919		-0.0423768	0.0394822	0.28313	1	0.865		-0.0683221	0.0675394	0.311734	1	0.764
L insula	-0.0752071	0.0377299	0.0462285	1	0.448		-0.019645	0.0379764	0.60495	1	0.906		0.0383042	0.0699811	0.584138	1	0.875
L isthmus cingulate cortex	-0.0241364	0.0368732	0.512739	1	0.709		-0.0180486	0.0382936	0.637411	1	0.906		0.0624078	0.0649821	0.336861	1	0.764
L lateral occipital cortex	-0.030103	0.0382528	0.431311	1	0.682		0.00238095	0.0391983	0.951565	1	0.967		-0.0490332	0.0666017	0.4616	1	0.875
L lateral orbitofrontal	-0.0314866	0.0374216	0.400123	1	0.68		0.0386372	0.0398332	0.332059	1	0.865		0.144033	0.0695404	0.0383383	1	0.324
L lingual gyrus	-0.0623355	0.0370848	0.0927842	1	0.448		-0.0381714	0.0383555	0.319638	1	0.865		0.0416737	0.0665975	0.531476	1	0.875
L medial orbitofrontal	-0.00193158	0.0362722	0.957531	1	0.958		0.0355209	0.0389171	0.361383	1	0.865		0.121563	0.0647024	0.0602715	1	0.342
L middle temporal gyrus	-0.0295254	0.0373197	0.428857	1	0.682		-0.0576766	0.0380501	0.129568	1	0.865		-0.0398667	0.0693416	0.565337	1	0.875
L paracentral gyrus	-0.0399898	0.0355395	0.260496	1	0.521		-0.0343801	0.0378638	0.36388	1	0.865		0.00203337	0.0695095	0.976663	1	0.998
L parahippocampal gyrus	-0.0150552	0.0373616	0.686977	1	0.766		-0.0221104	0.0379173	0.559811	1	0.865		0.0751583	0.0633135	0.235195	1	0.728
L pars opercularis	-0.0769988	0.0371732	0.0383257	1	0.448		0.00926801	0.0381081	0.807848	1	0.967		0.0953928	0.0640744	0.136545	1	0.58
L pars orbitalis	0.0226773	0.0381735	0.552473	1	0.709		0.0249816	0.039958	0.531841	1	0.865		0.0746306	0.0690887	0.280047	1	0.762
L pars triangularis	-0.00364465	0.0371592	0.921867	1	0.95		0.0161319	0.0381567	0.672455	1	0.906		0.132497	0.0642819	0.039285	1	0.324
L pericalcarine cortex	-0.0419237	0.0370687	0.258066	1	0.521		-0.0352362	0.037883	0.352302	1	0.865		0.0392537	0.0660691	0.552425	1	0.875
L postcentral gyrus	-0.0580362	0.037482	0.121532	1	0.448		-0.0386385	0.0378166	0.306906	1	0.865		0.0107399	0.0686406	0.875666	1	0.998
L posterior cingulate cortex	-0.0201559	0.0367689	0.583569	1	0.717		-0.00791591	0.038314	0.836317	1	0.967		0.0538209	0.0678045	0.427332	1	0.875
L precentral gyrus	-0.0833891	0.0365988	0.0226989	1	0.448		-0.0329576	0.0374486	0.378818	1	0.865		0.0327559	0.0680824	0.630431	1	0.875
L precuneus cortex	-0.0257693	0.036085	0.475148	1	0.705		-0.0284936	0.0376537	0.449213	1	0.865		0.0258756	0.0670318	0.699482	1	0.915
L rostral anterior cingulate cortex	-0.0263597	0.0366635	0.472163	1	0.705		0.0250167	0.0382271	0.512838	1	0.865		0.150011	0.0675854	0.0264471	1	0.324
L rostral midle frontal cortex	-0.0137196	0.0372626	0.712734	1	0.769		0.00501015	0.038746	0.897114	1	0.967		0.113263	0.0672334	0.0920623	1	0.482
L superior frontal gyrus	-0.0496654	0.0364062	0.172504	1	0.491		0.00460254	0.0384324	0.904676	1	0.967		0.107743	0.0691899	0.119423	1	0.541
L superior parietal cortex	-0.0180798	0.0369513	0.624638	1	0.732		-0.0488698	0.0374498	0.191913	1	0.865		0.00150582	0.0680682	0.98235	1	0.998
L superior temporal gyrus	-0.0505436	0.037557	0.178372	1	0.491		-0.004928	0.0382761	0.897556	1	0.967		-0.0192156	0.0710083	0.78669	1	0.958
L supramarginal gyrus	-0.068586	0.037388	0.0665889	1	0.448		-0.0239755	0.0378369	0.526306	1	0.865		0.00528992	0.0694343	0.939271	1	0.998
L temporal pole	-0.0152257	0.0364653	0.676285	1	0.766		-0.0237566	0.0398199	0.550773	1	0.865		0.0365943	0.067332	0.586792	1	0.875
L transverse temporal cortex	-0.0492448	0.0386182	0.202249	1	0.491		-0.0368679	0.0373926	0.324148	1	0.865		-0.047618	0.0672659	0.479003	1	0.875
R banks of the superior temporal sulcus	-0.070714	0.0367795	0.0545245	1	0.448		-0.00202062	0.0380612	0.957661	1	0.967		0.0655625	0.0674927	0.331348	1	0.764
R caudal anterior cingulate cortex	-0.0499119	0.0364081	0.170406	1	0.491		0.00367453	0.0390124	0.924959	1	0.967		0.148953	0.0704937	0.0346011	1	0.324
R caudal middle frontal gyrus	-0.0742056	0.036002	0.0392887	1	0.448		-0.034609	0.0374949	0.35599	1	0.865		0.0566986	0.0668761	0.39654	1	0.87
R cuneus cortex	-0.0596946	0.0376944	0.113274	1	0.448		-0.0486047	0.0375526	0.195558	1	0.865		-0.0131696	0.064481	0.838166	1	0.998
R entorhinal cortex	-0.0198839	0.0369675	0.590663	1	0.717		-0.0312842	0.040025	0.434441	1	0.865		-0.0764331	0.0682947	0.26307	1	0.745
R frontal pole	-0.0490917	0.0383928	0.201014	1	0.491		0.0350885	0.0407517	0.38922	1	0.865		0.0872496	0.0740567	0.238738	1	0.728
R fusiform gyrus	-0.00210723	0.0369242	0.95449	1	0.958		-0.0357085	0.038647	0.355504	1	0.865		0.096834	0.0683073	0.156301	1	0.597
R inferior parietal cortex	-0.0636196	0.0366441	0.0825377	1	0.448		-0.0426843	0.0374113	0.253892	1	0.865		0.0198812	0.0665912	0.765279	1	0.958
R inferior temporal gyrus	0.047663	0.0366062	0.1929	1	0.491		-0.0539325	0.039813	0.175531	1	0.865		-0.043341	0.0674855	0.520726	1	0.875
R insula	-0.0178439	0.0364098	0.624073	1	0.732		-0.00170079	0.0380421	0.96434	1	0.967		0.0674623	0.0672541	0.315815	1	0.764
R isthmus cingulate cortex	-0.0398383	0.0372849	0.285303	1	0.554		-0.026918	0.0386741	0.486416	1	0.865		0.0766398	0.0660829	0.24615	1	0.728
R lateral occipital cortex	-0.0240345	0.0385836	0.533337	1	0.709		0.00713647	0.0390491	0.854989	1	0.967		-0.0639263	0.0661346	0.333739	1	0.764
R lateral orbitofrontal	-0.0378099	0.0371545	0.30885	1	0.568		0.0477047	0.0395646	0.227917	1	0.865		0.161332	0.0638213	0.0114753	0.78	0.324
R lingual gyrus	-0.0591898	0.0369077	0.108774	1	0.448		-0.0503237	0.0380239	0.185677	1	0.865		0.0304696	0.0655929	0.642271	1	0.875
R medial orbitofrontal	-0.0222838	0.0366211	0.542859	1	0.709		0.0341664	0.0383651	0.373166	1	0.865		0.0764215	0.0634885	0.228703	1	0.728
R middle temporal gyrus	-0.0544939	0.0360598	0.130736	1	0.448		-0.03093	0.0389584	0.427239	1	0.865		-0.0385596	0.0681613	0.57159	1	0.875
R paracentral gyrus	-0.0227568	0.0362106	0.529706	1	0.709		-0.0242894	0.0382378	0.525286	1	0.865		-0.0396604	0.0694699	0.568067	1	0.875
R parahippocampal gyrus	-0.04789	0.0359421	0.182722	1	0.491		-0.0232154	0.038854	0.550172	1	0.865		0.109495	0.0689117	0.112079	1	0.541
R pars opercularis	-0.0721599	0.0359801	0.0449043	1	0.448		0.00157721	0.0383824	0.967222	1	0.967		0.165563	0.0664175	0.0126751	0.862	0.324
R pars orbitalis	-0.0360526	0.0379239	0.341779	1	0.612		-0.014903	0.0395312	0.706178	1	0.906		0.0947386	0.0670966	0.157958	1	0.597
R pars triangularis	-0.0298097	0.036325	0.411853	1	0.682		-0.0161423	0.03801	0.671065	1	0.906		0.138622	0.0626864	0.027011	1	0.324
R pericalcarine cortex	-0.0684457	0.0366932	0.0621321	1	0.448		-0.0681753	0.0380961	0.0735243	1	0.865		-0.00769481	0.0653453	0.906261	1	0.998
R postcentral gyrus	-0.0469069	0.0378785	0.215585	1	0.501		-0.0428643	0.0380905	0.26045	1	0.865		-0.0234569	0.0694572	0.735576	1	0.944
R posterior cingulate cortex	-0.0260745	0.0366708	0.477058	1	0.705		-0.00657447	0.0385647	0.864634	1	0.967		0.0427716	0.0683735	0.531605	1	0.875
R precentral gyrus	-0.0448329	0.036617	0.220811	1	0.501		-0.0267778	0.0378256	0.47899	1	0.865		0.0491687	0.0694324	0.47885	1	0.875
R precuneus cortex	-0.0464263	0.0361901	0.199546	1	0.491		-0.0311804	0.0377267	0.408532	1	0.865		0.0337433	0.0664555	0.611623	1	0.875
R rostral anterior cingulate cortex	-0.0223293	0.0351737	0.525539	1	0.709		0.0153323	0.0383732	0.689483	1	0.906		0.137471	0.0679108	0.0429402	1	0.324
R rostral midle frontal cortex	-0.0436276	0.0371055	0.239686	1	0.51		-0.0113223	0.0381047	0.766362	1	0.948		0.123189	0.0639909	0.054217	1	0.342
R superior frontal gyrus	-0.0589054	0.0360157	0.101934	1	0.448		-0.0168245	0.0377163	0.65554	1	0.906		0.0838259	0.0684078	0.220431	1	0.728
R superior parietal cortex	-0.0387266	0.0369182	0.294185	1	0.556		-0.0578706	0.0376504	0.124281	1	0.865		-0.0365122	0.0685391	0.594227	1	0.875
R superior temporal gyrus	-0.0548768	0.0363967	0.131621	1	0.448		-0.0146294	0.0377244	0.698165	1	0.906		0.0182536	0.0682653	0.789167	1	0.958
R supramarginal gyrus	-0.0432088	0.0367741	0.240003	1	0.51		-0.0340668	0.0377149	0.366381	1	0.865		0.00404282	0.0681048	0.952664	1	0.998
R temporal pole	0.0200391	0.0356264	0.573789	1	0.717		-0.0297387	0.0383798	0.438426	1	0.865		-0.00308382	0.0595826	0.958722	1	0.998
R transverse temporal cortex	-0.0627486	0.0357341	0.0790909	1	0.448		0.00502075	0.0383057	0.895719	1	0.967		0.0343942	0.0682581	0.614343	1	0.875

## Sheet: Table S6. 
Table S6. Subcortical structural volume across waves.
	without total intracranial volume																		covarying total intracranial volume
	Baseline						Y2						Lifetime sipping at Y2						Baseline						Y2						Lifetime at sipping at Year 2
ROI	B	SE	p	Bonferroni p	FDR p		B	SE	p	Bonferroni p	FDR p		B	SE	p	Bonferroni p	FDR p		B	SE	p	Bonferroni p	FDR p		B	SE	p	Bonferroni p	FDR p		B	SE	p	Bonferroni p	FDR p
L accumbens area	0.102952	0.0355215	0.00375175	0.071	0.008		0.059911	0.0700152	0.392171	1	0.745		0.0414556	0.0403865	0.304669	1	0.362		-0.00278453	0.0416413	0.946686	1	0.956		0.0361628	0.0794853	0.649137	1	0.726		-0.0423921	0.0470333	0.367418	1	0.658
L amygdala	0.0537188	0.0365079	0.141175	1	0.151		0.000230094	0.0747274	0.997543	1	0.998		0.0508686	0.0405966	0.210196	1	0.307		-0.0539652	0.0410963	0.189136	1	0.327		-0.0465063	0.0842556	0.580971	1	0.726		-0.0213004	0.0460514	0.643697	1	0.882
L caudate	0.0802232	0.0359087	0.025477	0.484	0.04		-0.0356016	0.071792	0.619965	1	0.982		0.030976	0.0395481	0.433482	1	0.484		-0.0345611	0.0418988	0.409445	1	0.598		-0.0945193	0.0827417	0.253312	1	0.726		-0.0536022	0.0459498	0.243397	1	0.594
L cerebellum cortex	0.212017	0.0393483	7.11623e-08	0	0		0.169286	0.0797305	0.0337343	0.641	0.32		0.195134	0.0435512	7.44466e-06	0	0		0.124915	0.0484526	0.00993465	0.189	0.094		0.187999	0.0978291	0.0546427	1	0.349		0.161543	0.0538929	0.00272221	0.052	0.017
L hippocampus	0.172638	0.0371474	3.36175e-06	0	0		0.0588475	0.0758045	0.437568	1	0.756		0.119438	0.041132	0.00368699	0.07	0.023		0.0658189	0.0481521	0.171658	1	0.327		0.0190084	0.0973224	0.845147	1	0.892		0.0467402	0.0533466	0.380943	1	0.658
L pallidum	0.0539369	0.0350867	0.124233	1	0.148		0.0708771	0.0723943	0.327559	1	0.692		0.0452697	0.040071	0.258587	1	0.328		-0.0546034	0.0400624	0.172895	1	0.327		0.048782	0.0832733	0.558006	1	0.726		-0.0306275	0.00212174	3.1138e-47	0	0
L putamen	0.0568386	0.0369057	0.123535	1	0.148		0.0257026	0.0757146	0.734258	1	0.998		0.0560267	0.0412364	0.174251	1	0.276		-0.0548734	0.0417469	0.188702	1	0.327		-0.0110524	0.0851042	0.89667	1	0.897		-0.0191253	0.0472083	0.685385	1	0.882
L thalamus	0.110294	0.0374991	0.00326896	0.062	0.008		0.0762784	0.0750004	0.309134	1	0.692		0.105827	0.0415734	0.0109104	0.207	0.035		-0.0812776	0.0532879	0.127195	1	0.327		0.0511764	0.10515	0.626472	1	0.726		0.00446532	0.0592344	0.939909	1	0.958
L ventral diencephalon	0.146378	0.0383508	0.000135184	0.003	0.001		0.0140426	0.077909	0.856961	1	0.998		0.0778105	0.0421628	0.0649679	1	0.154		-0.016714	0.0548881	0.760739	1	0.956		-0.0788075	0.109409	0.47134	1	0.726		-0.0542853	0.0599033	0.364822	1	0.658
R accumbens area	0.0816179	0.0353967	0.0211213	0.401	0.036		-0.0719144	0.0735073	0.327911	1	0.692		-0.00771766	0.0401897	0.847718	1	0.848		-0.0262738	0.0409145	0.520768	1	0.707		-0.148393	0.0829192	0.0735166	1	0.349		-0.107457	0.05329	0.0437526	0.831	0.208
R amygdala	0.0503383	0.0371886	0.175866	1	0.176		0.00640477	0.0765418	0.933313	1	0.998		0.0736905	0.0414392	0.0753577	1	0.159		-0.103444	0.0452031	0.0221131	0.42	0.14		-0.0508482	0.0913843	0.577923	1	0.726		-0.0146205	0.0506543	0.772863	1	0.918
R caudate	0.109336	0.0359128	0.00233082	0.044	0.006		-0.00163296	0.0715249	0.981785	1	0.998		0.0612278	0.0396911	0.122925	1	0.234		-0.00237904	0.0427888	0.955661	1	0.956		-0.0523462	0.0842868	0.534567	1	0.726		-0.0183319	0.0469262	0.696053	1	0.882
R cerebellum cortex	0.231896	0.0393832	3.90406e-09	0	0		0.215747	0.0805591	0.00740375	0.141	0.141		0.228168	0.0436777	1.75197e-07	0	0		0.15533	0.0483428	0.00131314	0.025	0.025		0.254041	0.0980594	0.00957857	0.182	0.182		0.210812	0.053714	8.68355e-05	0.002	0.001
R hippocampus	0.122454	0.0368802	0.000899153	0.017	0.003		0.106073	0.0749054	0.156747	1	0.692		0.108095	0.0406748	0.00787132	0.15	0.035		-0.00583725	0.0463292	0.899736	1	0.956		0.0973525	0.0938437	0.299554	1	0.726		0.0342158	0.0512195	0.504119	1	0.798
R pallidum	0.0512262	0.0349536	0.142771	1	0.151		-0.0755089	0.071543	0.291227	1	0.692		0.0220915	0.0395917	0.576855	1	0.609		-0.0633504	0.0405177	0.11793	1	0.327		-0.153585	0.0831178	0.064632	1	0.349		-0.0706953	0.0466164	0.129385	1	0.492
R putamen	0.0794078	0.0369531	0.0316441	0.601	0.046		0.0867337	0.0751604	0.248508	1	0.692		0.0791658	0.0415584	0.0567895	1	0.154		-0.0420722	0.0433004	0.331233	1	0.524		0.0686159	0.0872069	0.431389	1	0.726		0.00255808	0.0490086	0.958372	1	0.958
R thalamus	0.0928008	0.0383371	0.0154929	0.294	0.029		-0.00242668	0.0771511	0.974908	1	0.998		0.0619621	0.0421466	0.14152	1	0.244		-0.115324	0.0536818	0.031691	0.602	0.151		-0.10856	0.105128	0.301767	1	0.726		-0.0819271	0.0592217	0.166544	1	0.527
R ventral diencephalon	0.160098	0.0383927	3.04586e-05	0.001	0		0.100675	0.0760737	0.185707	1	0.692		0.107944	0.0424181	0.0109349	0.208	0.035		0.0114907	0.0547832	0.833864	1	0.956		0.101683	0.10743	0.343891	1	0.726		0.00456694	0.060471	0.939799	1	0.958
brain stem	0.0779041	0.0391758	0.0467476	0.888	0.063		0.00975462	0.0796038	0.902472	1	0.998		0.0558566	0.0489934	0.254251	1	0.328		-0.100048	0.050253	0.0464941	0.883	0.177		-0.0599457	0.101124	0.553317	1	0.726		-0.0633452	0.0550562	0.249915	1	0.594

## Sheet: Table S7.
Table S7. Subcortical MID large loss vs neutral across waves.
	Baseline						Y2						Lifetime sipping at year 2
ROI	B	SE	p	Bonferroni p	FDR p		B	SE	p	Bonferroni p	FDR p		B	SE	p	Bonferroni p	FDR p
L accumbens area	-0.0333832	0.0331496	0.313912	1	0.673		-0.112298	0.03703	0.00242435	0.073	0.012		0.0241568	0.0392813	0.538576	1	0.749
L amygdala	-0.0487416	0.0305359	0.110442	1	0.414		-0.262607	0.0626729	2.78812e-05	0.001	0.001		0.0766486	0.0390872	0.0498831	1	0.214
L caudate	-0.0532396	0.0299103	0.07508	1	0.375		-0.088637	0.0585277	0.129912	1	0.229		-0.0618526	0.0353082	0.07981	1	0.242
L cerebellum cortex	0.0389151	0.0322389	0.227398	1	0.611		-0.00572934	0.0623312	0.926763	1	0.927		-0.0764056	0.0405715	0.0596689	1	0.224
L cerebellum white matter	0.0723593	0.0338472	0.0325312	0.976	0.325		0.0743398	0.0611246	0.223909	1	0.354		0.0213543	0.0398607	0.59215	1	0.749
L cerebral white matter	-0.0110529	0.0319745	0.729585	1	0.811		-0.07768	0.0567259	0.170877	1	0.285		0.0292887	0.0397165	0.460852	1	0.746
L hippocampus	-0.0217944	0.0327088	0.505208	1	0.722		0.0674905	0.0624391	0.279741	1	0.389		0.0908189	0.0404158	0.0246329	0.739	0.187
L inferior lateral ventricle	-0.0630111	0.0293921	0.032048	0.961	0.325		0.0755838	0.064797	0.243424	1	0.365		0.0798498	0.0404252	0.0482402	1	0.214
L lateral ventricle	-0.0179069	0.0317389	0.572623	1	0.753		0.18171	0.0590541	0.00209092	0.063	0.012		0.0141264	0.0399649	0.723737	1	0.775
L pallidum	0.0350435	0.0314136	0.264614	1	0.611		-0.12576	0.0679915	0.0643661	1	0.138		0.0824239	0.0396138	0.0374629	1	0.214
L putamen	-0.0167439	0.0311906	0.591388	1	0.753		-0.214473	0.058899	0.000271184	0.008	0.003		0.0439849	0.0398902	0.270179	1	0.54
L thalamus	-0.0500501	0.0299751	0.094974	1	0.407		-0.104364	0.0616815	0.0906496	1	0.17		0.0188581	0.0411694	0.646908	1	0.749
L ventral diencephalon	0.0218551	0.0316292	0.489578	1	0.722		-0.171483	0.0580522	0.00313733	0.094	0.012		0.0193267	0.0395394	0.624986	1	0.749
R accumbens area	-0.0073346	0.0310415	0.813212	1	0.841		-0.146181	0.0497167	0.00327911	0.098	0.012		0.0181629	0.0399086	0.649027	1	0.749
R amygdala	-0.0488897	0.0321958	0.128885	1	0.43		-0.169276	0.0683938	0.0133228	0.4	0.033		-0.0385603	0.0396663	0.330991	1	0.621
R caudate	-0.0278541	0.031033	0.369417	1	0.693		0.0131132	0.0650304	0.840193	1	0.927		-0.0263845	0.0388494	0.497043	1	0.746
R cerebellum cortex	-0.00158254	0.0326819	0.961379	1	0.961		-0.00868382	0.062322	0.889183	1	0.927		-0.00966333	0.0403391	0.810677	1	0.839
R cerebellum white matter	0.0135749	0.0343041	0.692311	1	0.799		0.0454626	0.0611712	0.457358	1	0.549		0.0275955	0.0400143	0.490419	1	0.746
R cerebral white matter	-0.0171168	0.0328222	0.602017	1	0.753		-0.0682988	0.0639108	0.285224	1	0.389		0.0627492	0.0398988	0.115786	1	0.289
R hippocampus	-0.0594495	0.0306518	0.0524396	1	0.375		-0.0420183	0.0661696	0.525422	1	0.606		0.106723	0.0410562	0.00933773	0.28	0.14
R inferior lateral ventricle	-0.0482427	0.0332636	0.146971	1	0.441		-0.190343	0.0540578	0.000429767	0.013	0.003		0.0905712	0.0403959	0.0249556	0.749	0.187
R lateral ventricle	-0.0289313	0.031096	0.352171	1	0.693		0.247082	0.0608628	4.9144e-05	0.001	0.001		0.0197047	0.0400811	0.622987	1	0.749
R pallidum	0.0158831	0.0337365	0.637785	1	0.765		-0.0545519	0.0676184	0.419804	1	0.525		-0.00596255	0.0391399	0.878919	1	0.879
R putamen	-0.0222832	0.0313791	0.477625	1	0.722		-0.152484	0.0603337	0.0114927	0.345	0.031		0.0701168	0.0401212	0.0805291	1	0.242
R thalamus	-0.00795437	0.0323224	0.805609	1	0.841		-0.0607004	0.0629781	0.33513	1	0.437		0.0639662	0.0399072	0.108962	1	0.289
R ventral diencephalon	0.024415	0.0324061	0.451206	1	0.722		-0.114084	0.0633056	0.0715265	1	0.143		0.0522443	0.0392719	0.183412	1	0.393
3rd ventricle	0.0221505	0.0330357	0.502539	1	0.722		-0.143213	0.052266	0.00614251	0.184	0.018		0.0294652	0.0397915	0.459003	1	0.746
4th ventricle	0.0608472	0.0339361	0.0729742	1	0.375		0.141304	0.0503988	0.00505188	0.152	0.017		0.0143093	0.0398309	0.719408	1	0.775
brain stem	-0.0379198	0.0335447	0.258297	1	0.611		0.137249	0.0611877	0.0248911	0.747	0.057		0.128969	0.0385399	0.000818733	0.025	0.025

## Sheet: Table S8.
Table S8. Subcortical MID large reward vs neutral across waves.
	Baseline						Y2						Lifetime sipping at year 2
ROI	B	SE	p	Bonferroni p	FDR p		B	SE	p	Bonferroni p	FDR p		B	SE	p	Bonferroni p	FDR p
L accumbens area	-0.052599	0.0329971	0.110925	1	0.555		-0.176582	0.0474781	0.000199835	0.006	0.003		-0.0427967	0.0367479	0.24418	1	0.396
L amygdala	-0.018898	0.0304783	0.535227	1	0.764		-0.179501	0.0578692	0.00192319	0.058	0.015		-0.0481776	0.0396077	0.223844	1	0.395
L caudate	-0.0788133	0.0322144	0.014424	0.433	0.108		0.00462221	0.0572223	0.93562	1	0.989		0.0781867	0.0394923	0.0477266	1	0.217
L cerebellum cortex	0.0391382	0.0333585	0.240691	1	0.764		0.0133427	0.0624088	0.830706	1	0.989		– –	– –	– –	– –	– –
L cerebellum white matter	0.0969536	0.0328388	0.00315304	0.095	0.047		0.0961943	0.0653417	0.140974	1	0.302		0.138079	0.0452899	0.0022977	0.069	0.034
L cerebral white matter	-0.02497	0.0344462	0.468514	1	0.764		-0.14361	0.0541106	0.0079543	0.239	0.034		0.0842784	0.0403185	0.0365897	1	0.217
L hippocampus	-0.00805257	0.0330182	0.807321	1	0.866		0.00226916	0.0616239	0.970626	1	0.989		0.0126258	0.0399887	0.752205	1	0.831
L inferior lateral ventricle	-0.0732286	0.0284427	0.0100355	0.301	0.1		0.0179416	0.0632683	0.776732	1	0.971		0.0739185	0.0401296	0.0654764	1	0.218
L lateral ventricle	-0.00847691	0.031932	0.790649	1	0.866		0.105891	0.0597378	0.0762971	1	0.187		0.0495855	0.0398123	0.212955	1	0.395
L pallidum	0.0163724	0.0322262	0.611422	1	0.764		-0.197071	0.064578	0.00227571	0.068	0.015		-0.0377614	0.0409323	0.356252	1	0.534
L putamen	-0.0329759	0.0333147	0.322256	1	0.764		-0.106507	0.0562527	0.0583097	1	0.161		0.0330398	0.0394742	0.402594	1	0.575
L thalamus	-0.0193822	0.0343655	0.572754	1	0.764		-0.0205843	0.0616047	0.738278	1	0.963		0.0454477	0.0395908	0.250995	1	0.396
L ventral diencephalon	0.0217681	0.0324456	0.502277	1	0.764		-0.151117	0.0535108	0.0047423	0.142	0.024		0.0254209	0.0392865	0.51759	1	0.647
R accumbens area	-0.0339419	0.0315031	0.281295	1	0.764		-0.2091	0.0449981	3.37009e-06	0	0		-0.014578	0.039117	0.709389	1	0.819
R amygdala	-0.0299108	0.0308264	0.331897	1	0.764		-0.116525	0.0605294	0.0542179	1	0.161		-0.031376	0.0398978	0.431628	1	0.575
R caudate	-0.0594979	0.0325651	0.0676931	1	0.406		0.0458556	0.0585401	0.43344	1	0.627		0.0618999	0.0390179	0.112637	1	0.26
R cerebellum cortex	0.0212592	0.0326778	0.515324	1	0.764		0.0638837	0.0613719	0.297909	1	0.526		0.0782337	0.0406229	0.0541229	1	0.217
R cerebellum white matter	0.0271504	0.0331708	0.413069	1	0.764		0.0558131	0.0698341	0.42416	1	0.627		0.124816	0.0461723	0.00686615	0.206	0.069
R cerebral white matter	-0.00621548	0.0343425	0.856379	1	0.886		-0.0551552	0.0607725	0.364106	1	0.607		0.0959459	0.0400198	0.0165091	0.495	0.124
R hippocampus	-0.0348336	0.0319915	0.276226	1	0.764		-0.00844688	0.0621213	0.891842	1	0.989		0.0549227	0.0404193	0.174202	1	0.348
R inferior lateral ventricle	-0.0205309	0.0322842	0.524813	1	0.764		-0.126265	0.0619473	0.0415242	1	0.156		-0.011338	0.0397617	0.77553	1	0.831
R lateral ventricle	-0.0164249	0.0313502	0.600335	1	0.764		0.120659	0.0639348	0.0591306	1	0.161		0.0651891	0.040209	0.104963	1	0.26
R pallidum	0.0177666	0.0342975	0.604449	1	0.764		-0.078401	0.0628314	0.212104	1	0.424		0.0150144	0.0397386	0.705557	1	0.819
R putamen	-0.00818765	0.0338047	0.808622	1	0.866		-0.0636522	0.0588174	0.279164	1	0.523		0.0579123	0.0395774	0.143394	1	0.307
R thalamus	-0.00209353	0.0340527	0.950978	1	0.951		0.0491791	0.0635362	0.438912	1	0.627		0.0643495	0.0395257	0.103516	1	0.26
R ventral diencephalon	0.025338	0.0332826	0.446478	1	0.764		-0.15918	0.0527602	0.00255255	0.077	0.015		0.00333295	0.0394423	0.932657	1	0.933
3rd ventricle	-0.0336014	0.0324288	0.300128	1	0.764		-0.100279	0.0574889	0.0811027	1	0.187		-0.00462633	0.0390424	0.905675	1	0.933
4th ventricle	0.00901194	0.032891	0.784089	1	0.866		0.0379254	0.0602089	0.528762	1	0.721		0.0311208	0.0403865	0.44096	1	0.575
brain stem	0.0225784	0.0329259	0.492881	1	0.764		-0.00452302	0.0581609	0.938013	1	0.989		0.0729001	0.0384237	0.0577921	1	0.217
*L cerebellum cortex at Lifetime sipping at year 2 did not converge

## Sheet: Table S9.
Table S9. Subcortical ENB negative face vs neutral across waves.
	Baseline						Y2						Lifetime sipping at Year 2
ROI	B	SE	p	Bonferroni p	FDR p		B	SE	p	Bonferroni p	FDR p		B	SE	p	Bonferroni p	FDR p
L accumbens area	-0.0356244	0.0380116	0.348657	1	0.539		0.0638629	0.0684769	0.351016	1	0.666		0.00639165	0.0387903	0.869121	1	0.966
L amygdala	0.0836006	0.0361265	0.0206619	0.62	0.196		0.0562927	0.0670736	0.401319	1	0.666		0.00375674	0.0387039	0.922676	1	0.973
L caudate	-0.0757901	0.0362003	0.0362927	1	0.196		0.0759044	0.0650415	0.243205	1	0.666		0.0182003	0.0388155	0.639146	1	0.938
L cerebellum cortex	-0.0783105	0.0402318	0.0515966	1	0.196		0.0153065	0.0658384	0.81616	1	0.958		0.0152036	0.0389903	0.696585	1	0.938
L cerebellum white matter	-0.0604148	0.0399768	0.130726	1	0.392		0.0563673	0.0647758	0.384196	1	0.666		-0.0122335	0.038596	0.751271	1	0.938
L cerebral white matter	-0.00787238	0.0350356	0.822215	1	0.881		-0.0226323	0.0715067	0.751618	1	0.94		-0.0412793	0.0367268	0.261032	1	0.819
L hippocampus	-0.0104436	0.0370729	0.77817	1	0.865		0.060912	0.0710423	0.391221	1	0.666		-0.0386058	0.0382576	0.312926	1	0.819
L inferior lateral ventricle	0.0671239	0.0332422	0.0434626	1	0.196		0.0287394	0.0725937	0.692183	1	0.903		-0.00271172	0.0379551	0.943043	1	0.973
L lateral ventricle	0.0122093	0.0372624	0.74317	1	0.865		-0.0823888	0.0687045	0.23046	1	0.666		-0.0337699	0.037925	0.37323	1	0.861
L pallidum	-0.0442702	0.036128	0.220435	1	0.472		0.0469357	0.0738144	0.524867	1	0.75		-0.0474488	0.0342692	0.166177	1	0.819
L putamen	-0.0751132	0.0362133	0.0380618	1	0.196		0.0673427	0.0690448	0.329387	1	0.666		-0.0204495	0.0378107	0.588619	1	0.938
L thalamus	-0.0326279	0.0369565	0.377305	1	0.539		0.0829872	0.0702897	0.237744	1	0.666		-0.0377855	0.0366629	0.302718	1	0.819
L ventral diencephalon	-0.0571368	0.0368099	0.120611	1	0.392		0.0821843	0.069915	0.239799	1	0.666		0.0256906	0.0391193	0.511357	1	0.938
R accumbens area	0.00417464	0.035934	0.907514	1	0.908		0.218635	0.071203	0.00213643	0.064	0.032		0.0389625	0.0397915	0.327497	1	0.819
R amygdala	0.0435982	0.0306204	0.154496	1	0.401		0.0910204	0.0713838	0.202279	1	0.666		0.0461134	0.0400396	0.249447	1	0.819
R caudate	-0.0703818	0.0362786	0.0523751	1	0.196		0.0544959	0.0678732	0.422028	1	0.666		0.0107241	0.0386775	0.781572	1	0.938
R cerebellum cortex	-0.0400303	0.0395026	0.310889	1	0.539		-0.00247249	0.068082	0.97103	1	0.999		0.0119726	0.0398179	0.763656	1	0.938
R cerebellum white matter	-0.0566764	0.0403565	0.160202	1	0.401		0.0376012	0.0643941	0.559273	1	0.763		-0.039638	0.0385367	0.303678	1	0.819
R cerebral white matter	-0.0106937	0.0341656	0.754283	1	0.865		-0.0153349	0.071498	0.830173	1	0.958		-0.0456742	0.0366395	0.21255	1	0.819
R hippocampus	-0.00494072	0.0367296	0.892995	1	0.908		0.0496895	0.0686658	0.469285	1	0.704		-0.0209049	0.0382435	0.584636	1	0.938
R inferior lateral ventricle	-0.0388329	0.0378405	0.304786	1	0.539		8.0196e-05	0.0657709	0.999027	1	0.999		0.0180138	0.0396616	0.649694	1	0.938
R lateral ventricle	-0.0165373	0.0379041	0.662625	1	0.828		0.00754584	0.0697772	0.913883	1	0.999		0.0137625	0.0395791	0.728049	1	0.938
R pallidum	-0.0474277	0.0356485	0.183378	1	0.423		-0.00090655	0.0720562	0.989962	1	0.999		-0.0596545	0.0365207	0.102375	1	0.819
R putamen	-0.0364699	0.0357428	0.307565	1	0.539		0.068742	0.0676005	0.309208	1	0.666		-0.00126786	0.0380633	0.973428	1	0.973
R thalamus	-0.0225999	0.0371903	0.543397	1	0.709		0.0585701	0.0677514	0.387321	1	0.666		-0.0260486	0.0382292	0.495631	1	0.938
R ventral diencephalon	-0.106206	0.0383671	0.0056377	0.169	0.085		0.118587	0.0692295	0.08672	1	0.65		0.0440473	0.0401914	0.273106	1	0.819
3rd ventricle	-0.0324411	0.0367641	0.377554	1	0.539		0.131612	0.0643997	0.0409864	1	0.41		-0.0397287	0.0383368	0.300059	1	0.819
4th ventricle	-0.0380621	0.0393216	0.333059	1	0.539		-0.214446	0.05186	3.54796e-05	0.001	0.001		-0.0883241	0.0338668	0.00910776	0.273	0.273
brain stem	-0.220508	0.0347575	2.2358e-10	0	0		0.0577588	0.0583592	0.322314	1	0.666		-0.00642131	0.0371099	0.862624	1	0.966

[truncated: 4 more sheets: Table S10. , Table 11., Table 12., Table 13. ]
