# Supplementary material for: Low‐Level Alcohol Consumption in Children 11–12 Years Old Is Linked to Neural Substrates Involved in Reward Processing and Inhibitory Control: Results From a Brain‐Wide Association Study
Source: Alcohol Clin Exp Res (Hoboken). 2026 Jul 9;50(7):e70370. doi: 10.1111/acer.70370 (PMC13347280; doi:10.1111/acer.70370)
Supplement: Supplementary file 1 — Table S1: Cortical structural volume across waves. Table S2: Cortical MID large loss vs. neutral across waves. Table S3: Cortical MID large reward vs. neutral across waves. Table S4: Cortical ENB positive face vs. neutral across waves. Table S5: Cortical ENB negative face vs. neutral across waves. Table S6: Subcortical structural volume across waves. Table S7: Subcortical MID large loss vs. neutral across waves. Table S8: Subcortical MID large reward vs. neutral across waves. Table S9: Subcortical ENB negative face vs. neutral across waves. Table S10: Subcortical ENB positive face vs. neutral across waves. Table S11: ICCs for cortical neuroimaging indices across waves. Table S12: ICCs for subcortical neuroimaging indices across waves. Table S13: Logistic regressions for inclusion odds of neuorimaging indices across waves. Table S14: Cortical structural volume. Table S15: Cortical MID large loss versus neutral. Table S16: Cortical MID large reward versus neutral. Table S17: ENB positive face versus neutral. Table S18: ENB negative face versus neutral. Table S19: Subcortical structural volume. Table S20: Subcortical MID large loss vs. neutral. Table S21: Subcortical MID large reward vs. neutral. Table S22: Subcortical ENB negative face vs. neutral. Table S23: Subcortical ENB positive face vs. neutral. Table S24: Cortical structural volume. Table S25: Cortical MID large loss vs. neutral. Table S26: Cortical MID large reward vs. neutral. Table S27: Cortical ENB positive face vs. neutral. Table S28: Cortical ENB negative face vs. neutral. Table S29: Subcortical structural volume. Table S30: Subcortical MID large loss vs. neutral. Table S31: Subcortical MID large reward vs. neutral. Table S32: Subcortical ENB negative face vs. neutral. Table S33: Subcortical ENB positive face vs. neutral. Table S34: Cortical structural volume across waves. Table S35: Cortical MID large loss vs neutral across waves. Table S36: Cortical MID large reward vs neutral across waves. Table S37: C [file ACER-50-0-s001.zip › acer70370-sup-0002-TableS14-S23.xlsx]

## Sheet: TOC
Table S14.	Cortical structural volume
Table S15.	Cortical MID large loss vs neutral
Table S16.	Cortical MID large reward vs neutral
Table S17.	Cortical ENB positive face vs neutral
Table S18.	Cortical ENB negative face vs neutral
Table S19.	Subcortical structural volume
Table S20.	Subcortical MID large loss vs neutral
Table S21.	Subcortical MID large reward vs neutral
Table S22.	Subcortical ENB negative face vs neutral
Table S23.	Subcortical ENB positive face vs neutral
Note: This data is for year 2 results with baseline sipping covaried

## Sheet: Table S14.
Table S14. Cortical stucutral volume
	Y2						Y2 covarying baseline sipping
ROI	B	SE	p	FDR p	Bonferroni p		B	SE	p	FDR p	Bonferroni p
L banks of the superior temporal sulcus	-0.106898	0.0638697	0.0941919	1	1		-0.176914	0.0639666	0.00567974	0.077	0.386
L caudal anterior cingulate cortex	-0.162204	0.0567104	0.00423362	0.288	0.288		0.139627	0.0579978	0.0160639	0.109	1
L caudal middle frontal gyrus	-0.100536	0.0568693	0.0770881	1	1		-0.00906954	0.0612966	0.882373	0.938	1
L cuneus cortex	-0.0691582	0.0583398	0.235844	1	1		-0.0829926	0.0633413	0.190113	0.431	1
L entorhinal cortex	-0.164521	0.0617835	0.00774795	0.527	0.527		-0.014715	0.0570729	0.796539	0.888	1
L frontal pole	0.0184682	0.0651129	0.776691	1	1		-0.0395992	0.0563407	0.482147	0.713	1
L fusiform gyrus	0.0411844	0.0595889	0.489477	1	1		0.0972732	0.0648715	0.13375	0.421	1
L inferior parietal cortex	-0.0330721	0.0610961	0.588293	1	1		0.0597797	0.0642098	0.35185	0.584	1
L inferior temporal gyrus	0.0661106	0.0595197	0.266682	1	1		0.105839	0.0656251	0.106791	0.421	1
L insula	-0.239212	0.0558384	1.83557e-05	0.001	0.001		0.089229	0.0634272	0.159488	0.421	1
L isthmus cingulate cortex	0.0437264	0.0604446	0.469426	1	1		0.0714046	0.0618902	0.248611	0.47	1
L lateral occipital cortex	0.00796634	0.0618401	0.897499	1	1		0.0535983	0.0648038	0.408189	0.631	1
L lateral orbitofrontal	-0.266078	0.052799	4.66873e-07	0	0		0.119141	0.0671639	0.0760831	0.37	1
L lingual gyrus	0.00880716	0.0595753	0.882475	1	1		-0.184267	0.0699067	0.00839163	0.082	0.571
L medial orbitofrontal	0.0321215	0.0587987	0.584862	1	1		-0.0793772	0.0626006	0.2048	0.431	1
L middle temporal gyrus	-0.0809316	0.0617759	0.190167	1	1		0.184731	0.0665282	0.00549078	0.077	0.373
L paracentral gyrus	-0.0773425	0.0624952	0.215874	1	1		0.0513372	0.0575934	0.372728	0.603	1
L parahippocampal gyrus	-0.095652	0.0635693	0.132404	1	1		-0.0176788	0.060092	0.768609	0.871	1
L pars opercularis	-0.212172	0.0595079	0.000363238	0.025	0.025		-0.0535082	0.0519317	0.302842	0.515	1
L pars orbitalis	-0.307136	0.0479364	1.48264e-10	0	0		-0.0121525	0.0616492	0.843731	0.914	1
L pars triangularis	-0.343189	0.0493693	3.61491e-12	0	0		0.103891	0.059934	0.0830206	0.376	1
L pericalcarine cortex	-0.0103386	0.0572905	0.856792	1	1		-0.00335965	0.0624031	0.957064	0.966	1
L postcentral gyrus	0.0285046	0.0637424	0.654741	1	1		0.188319	0.06315	0.00286288	0.077	0.195
L posterior cingulate cortex	-0.101005	0.0581073	0.082166	1	1		-0.0335853	0.0611027	0.582557	0.762	1
L precentral gyrus	-0.0578046	0.0622387	0.353015	1	1		-0.0803767	0.0642807	0.211153	0.431	1
L precuneus cortex	-0.0210437	0.0574101	0.713955	1	1		0.0059154	0.0674696	0.930135	0.958	1
L rostral anterior cingulate cortex	-0.266077	0.0506678	1.50956e-07	0	0		0.279343	0.0612656	5.12668e-06	0	0
L rostral midle frontal cortex	-0.251412	0.056412	8.32261e-06	0.001	0.001		-0.0734908	0.0671001	0.273411	0.477	1
L superior frontal gyrus	-0.239462	0.0562245	2.05311e-05	0.001	0.001		0.00681036	0.0682571	0.920523	0.958	1
L superior parietal cortex	0.0367586	0.0614308	0.549591	1	1		0.0402398	0.0640736	0.529988	0.723	1
L superior temporal gyrus	-0.074195	0.0663635	0.263563	1	1		-0.0333412	0.0687371	0.627638	0.784	1
L supramarginal gyrus	-0.210909	0.0601817	0.000457401	0.031	0.031		-0.0232003	0.0621934	0.709122	0.831	1
L temporal pole	-0.259951	0.0583794	8.47634e-06	0.001	0.001		0.0730141	0.0593111	0.218309	0.431	1
L transverse temporal cortex	0.00906073	0.0607517	0.88144	1	1		-0.0371946	0.0613244	0.544168	0.726	1
R banks of the superior temporal sulcus	-0.10805	0.0608352	0.0757133	1	1		-0.0525473	0.0616921	0.394343	0.624	1
R caudal anterior cingulate cortex	-0.137302	0.0590546	0.0200718	1	1		-0.0796237	0.0576609	0.167311	0.421	1
R caudal middle frontal gyrus	0.0193472	0.059602	0.745479	1	1		-0.028192	0.0623489	0.65115	0.791	1
R cuneus cortex	-0.0547604	0.0548472	0.318076	1	1		-0.0469274	0.0618461	0.447986	0.677	1
R entorhinal cortex	-0.137747	0.058846	0.0192421	1	1		-0.0117288	0.0607757	0.846971	0.914	1
R frontal pole	0.270123	0.042918	3.09526e-10	0	0		-0.133201	0.0603295	0.0272519	0.168	1
R fusiform gyrus	-0.0138131	0.0618512	0.82328	1	1		0.0319244	0.0670344	0.633904	0.784	1
R inferior parietal cortex	0.0308927	0.0592646	0.602181	1	1		-0.00294923	0.0693235	0.966066	0.966	1
R inferior temporal gyrus	0.0459253	0.0667275	0.491295	1	1		0.0824804	0.0662143	0.21289	0.431	1
R insula	-0.270652	0.0580272	3.09768e-06	0	0		0.0947377	0.064149	0.139719	0.421	1
R isthmus cingulate cortex	0.0298015	0.0599953	0.619379	1	1		-0.03748	0.0597125	0.530217	0.723	1
R lateral occipital cortex	0.024251	0.0611613	0.69173	1	1		0.0797358	0.0652987	0.222051	0.431	1
R lateral orbitofrontal	-0.0615092	0.0646256	0.34121	1	1		0.187417	0.0705668	0.0079103	0.082	0.538
R lingual gyrus	0.00142304	0.057491	0.980252	1	1		-0.0934298	0.0606877	0.123678	0.421	1
R medial orbitofrontal	-0.0146238	0.0551235	0.790784	1	1		-0.0310155	0.0626842	0.620749	0.784	1
R middle temporal gyrus	-0.15287	0.0617503	0.0133008	0.904	0.904		0.109692	0.0686169	0.109907	0.421	1
R paracentral gyrus	-0.176523	0.0584443	0.00252465	0.172	0.172		0.0693871	0.0558428	0.214036	0.431	1
R parahippocampal gyrus	-0.1555	0.053087	0.00339881	0.231	0.231		0.117653	0.0589095	0.0458051	0.26	1
R pars opercularis	-0.157725	0.0595328	0.00806408	0.548	0.548		0.022056	0.0545232	0.685826	0.818	1
R pars orbitalis	0.139638	0.0662703	0.0351095	1	1		-0.0695932	0.0632953	0.27155	0.477	1
R pars triangularis	-0.315431	0.0540706	5.42172e-09	0	0		0.0816215	0.0585099	0.163014	0.421	1
R pericalcarine cortex	-0.0194475	0.0561219	0.72895	1	1		0.0868163	0.0610807	0.155219	0.421	1
R postcentral gyrus	0.0262654	0.0633399	0.678381	1	1		0.0426809	0.0672663	0.52575	0.723	1
R posterior cingulate cortex	-0.0725994	0.0614097	0.237121	1	1		-0.0207253	0.0599225	0.729442	0.841	1
R precentral gyrus	-0.0556944	0.0624878	0.372776	1	1		-0.153637	0.0624381	0.0138691	0.109	0.943
R precuneus cortex	0.0469692	0.0576524	0.415247	1	1		-0.0996615	0.0641407	0.120233	0.421	1
R rostral anterior cingulate cortex	-0.272612	0.0483532	1.7211e-08	0	0		-0.160357	0.0570275	0.0049246	0.077	0.335
R rostral midle frontal cortex	0.00297399	0.0650251	0.963521	1	1		0.0694726	0.0628783	0.269214	0.477	1
R superior frontal gyrus	-0.223295	0.0570515	9.08086e-05	0.006	0.006		0.0827719	0.066825	0.21548	0.431	1
R superior parietal cortex	-0.0221902	0.0618581	0.719799	1	1		-0.0412192	0.0658934	0.531615	0.723	1
R superior temporal gyrus	-0.071404	0.0588362	0.224898	1	1		0.101666	0.0659778	0.123338	0.421	1
R supramarginal gyrus	-0.0467536	0.0603558	0.438556	1	1		0.119422	0.0616057	0.0525635	0.275	1
R temporal pole	-0.125662	0.0545064	0.0211414	1	1		-0.141626	0.0584665	0.0154206	0.109	1
R transverse temporal cortex	-0.0629746	0.06282	0.316121	1	1		0.083746	0.0590982	0.156464	0.421	1

## Sheet: Table S15.
Table S15. Cortical MID large loss versus neutral
	Y2						Y2 covarying baseline sipping
ROI	B	SE	p	FDR p	Bonferroni p		B	SE	p	FDR p	Bonferroni p
L banks of the superior temporal sulcus	-0.106898	0.0638697	0.0941919	1	1		-0.102964	0.0687413	0.134173	0.98	1
L caudal anterior cingulate cortex	-0.162204	0.0567104	0.00423362	0.288	0.288		0.0513242	0.0687563	0.455386	0.98	1
L caudal middle frontal gyrus	-0.100536	0.0568693	0.0770881	1	1		-0.0434468	0.0669329	0.516268	0.98	1
L cuneus cortex	-0.0691582	0.0583398	0.235844	1	1		-0.0665385	0.0679731	0.327632	0.98	1
L entorhinal cortex	-0.164521	0.0617835	0.00774795	0.527	0.527		0.0310353	0.074902	0.678621	0.98	1
L frontal pole	0.0184682	0.0651129	0.776691	1	1		0.0562088	0.080215	0.483473	0.98	1
L fusiform gyrus	0.0411844	0.0595889	0.489477	1	1		-0.0893351	0.0688036	0.194148	0.98	1
L inferior parietal cortex	-0.0330721	0.0610961	0.588293	1	1		-0.0657941	0.0680039	0.333292	0.98	1
L inferior temporal gyrus	0.0661106	0.0595197	0.266682	1	1		-0.041325	0.0680122	0.543445	0.98	1
L insula	-0.239212	0.0558384	1.83557e-05	0.001	0.001		0.0444219	0.0715705	0.534815	0.98	1
L isthmus cingulate cortex	0.0437264	0.0604446	0.469426	1	1		-0.0166086	0.0744875	0.823558	0.98	1
L lateral occipital cortex	0.00796634	0.0618401	0.897499	1	1		-0.0395862	0.0706876	0.575469	0.98	1
L lateral orbitofrontal	-0.266078	0.052799	4.66873e-07	0	0		-0.0410489	0.0695272	0.554922	0.98	1
L lingual gyrus	0.00880716	0.0595753	0.882475	1	1		-0.0214594	0.0693103	0.756855	0.98	1
L medial orbitofrontal	0.0321215	0.0587987	0.584862	1	1		-0.0345592	0.0643008	0.590949	0.98	1
L middle temporal gyrus	-0.0809316	0.0617759	0.190167	1	1		-0.0901055	0.0722074	0.212079	0.98	1
L paracentral gyrus	-0.0773425	0.0624952	0.215874	1	1		0.0472617	0.0761342	0.534752	0.98	1
L parahippocampal gyrus	-0.095652	0.0635693	0.132404	1	1		-0.0981966	0.0726918	0.17674	0.98	1
L pars opercularis	-0.212172	0.0595079	0.000363238	0.025	0.025		0.0072168	0.0716064	0.919722	0.98	1
L pars orbitalis	-0.307136	0.0479364	1.48264e-10	0	0		-0.0147493	0.0764212	0.846959	0.98	1
L pars triangularis	-0.343189	0.0493693	3.61491e-12	0	0		-0.0506376	0.0720541	0.482198	0.98	1
L pericalcarine cortex	-0.0103386	0.0572905	0.856792	1	1		-0.0295436	0.0705566	0.675419	0.98	1
L postcentral gyrus	0.0285046	0.0637424	0.654741	1	1		0.0430002	0.0752952	0.56794	0.98	1
L posterior cingulate cortex	-0.101005	0.0581073	0.082166	1	1		0.0135271	0.0683443	0.843104	0.98	1
L precentral gyrus	-0.0578046	0.0622387	0.353015	1	1		0.0130497	0.0716363	0.855453	0.98	1
L precuneus cortex	-0.0210437	0.0574101	0.713955	1	1		-0.0814245	0.0692444	0.239635	0.98	1
L rostral anterior cingulate cortex	-0.266077	0.0506678	1.50956e-07	0	0		0.00554777	0.0694371	0.93632	0.98	1
L rostral midle frontal cortex	-0.251412	0.056412	8.32261e-06	0.001	0.001		0.04196	0.0709851	0.554446	0.98	1
L superior frontal gyrus	-0.239462	0.0562245	2.05311e-05	0.001	0.001		-0.0283995	0.0717128	0.692092	0.98	1
L superior parietal cortex	0.0367586	0.0614308	0.549591	1	1		0.0316104	0.0711737	0.656948	0.98	1
L superior temporal gyrus	-0.074195	0.0663635	0.263563	1	1		-0.0275076	0.0739379	0.709866	0.98	1
L supramarginal gyrus	-0.210909	0.0601817	0.000457401	0.031	0.031		0.0177481	0.071252	0.803292	0.98	1
L temporal pole	-0.259951	0.0583794	8.47634e-06	0.001	0.001		0.0182718	0.0763459	0.81085	0.98	1
L transverse temporal cortex	0.00906073	0.0607517	0.88144	1	1		0.0504954	0.0678387	0.456668	0.98	1
R banks of the superior temporal sulcus	-0.10805	0.0608352	0.0757133	1	1		-0.102964	0.0687413	0.134173	0.98	1
R caudal anterior cingulate cortex	-0.137302	0.0590546	0.0200718	1	1		0.0513242	0.0687563	0.455386	0.98	1
R caudal middle frontal gyrus	0.0193472	0.059602	0.745479	1	1		-0.0434468	0.0669329	0.516268	0.98	1
R cuneus cortex	-0.0547604	0.0548472	0.318076	1	1		-0.0665385	0.0679731	0.327632	0.98	1
R entorhinal cortex	-0.137747	0.058846	0.0192421	1	1		0.0310353	0.074902	0.678621	0.98	1
R frontal pole	0.270123	0.042918	3.09526e-10	0	0		0.0562088	0.080215	0.483473	0.98	1
R fusiform gyrus	-0.0138131	0.0618512	0.82328	1	1		-0.0893351	0.0688036	0.194148	0.98	1
R inferior parietal cortex	0.0308927	0.0592646	0.602181	1	1		-0.0657941	0.0680039	0.333292	0.98	1
R inferior temporal gyrus	0.0459253	0.0667275	0.491295	1	1		-0.041325	0.0680122	0.543445	0.98	1
R insula	-0.270652	0.0580272	3.09768e-06	0	0		0.0444219	0.0715705	0.534815	0.98	1
R isthmus cingulate cortex	0.0298015	0.0599953	0.619379	1	1		-0.0166086	0.0744875	0.823558	0.98	1
R lateral occipital cortex	0.024251	0.0611613	0.69173	1	1		-0.0395862	0.0706876	0.575469	0.98	1
R lateral orbitofrontal	-0.0615092	0.0646256	0.34121	1	1		-0.0410489	0.0695272	0.554922	0.98	1
R lingual gyrus	0.00142304	0.057491	0.980252	1	1		-0.0214594	0.0693103	0.756855	0.98	1
R medial orbitofrontal	-0.0146238	0.0551235	0.790784	1	1		-0.0345592	0.0643008	0.590949	0.98	1
R middle temporal gyrus	-0.15287	0.0617503	0.0133008	0.904	0.904		-0.0901055	0.0722074	0.212079	0.98	1
R paracentral gyrus	-0.176523	0.0584443	0.00252465	0.172	0.172		0.0472617	0.0761342	0.534752	0.98	1
R parahippocampal gyrus	-0.1555	0.053087	0.00339881	0.231	0.231		-0.0981966	0.0726918	0.17674	0.98	1
R pars opercularis	-0.157725	0.0595328	0.00806408	0.548	0.548		0.0072168	0.0716064	0.919722	0.98	1
R pars orbitalis	0.139638	0.0662703	0.0351095	1	1		-0.0147493	0.0764212	0.846959	0.98	1
R pars triangularis	-0.315431	0.0540706	5.42172e-09	0	0		-0.0506376	0.0720541	0.482198	0.98	1
R pericalcarine cortex	-0.0194475	0.0561219	0.72895	1	1		-0.0295436	0.0705566	0.675419	0.98	1
R postcentral gyrus	0.0262654	0.0633399	0.678381	1	1		0.0430002	0.0752952	0.56794	0.98	1
R posterior cingulate cortex	-0.0725994	0.0614097	0.237121	1	1		0.0135271	0.0683443	0.843104	0.98	1
R precentral gyrus	-0.0556944	0.0624878	0.372776	1	1		0.0130497	0.0716363	0.855453	0.98	1
R precuneus cortex	0.0469692	0.0576524	0.415247	1	1		-0.0814245	0.0692444	0.239635	0.98	1
R rostral anterior cingulate cortex	-0.272612	0.0483532	1.7211e-08	0	0		0.00554777	0.0694371	0.93632	0.98	1
R rostral midle frontal cortex	0.00297399	0.0650251	0.963521	1	1		0.04196	0.0709851	0.554446	0.98	1
R superior frontal gyrus	-0.223295	0.0570515	9.08086e-05	0.006	0.006		-0.0283995	0.0717128	0.692092	0.98	1
R superior parietal cortex	-0.0221902	0.0618581	0.719799	1	1		0.0316104	0.0711737	0.656948	0.98	1
R superior temporal gyrus	-0.071404	0.0588362	0.224898	1	1		-0.0275076	0.0739379	0.709866	0.98	1
R supramarginal gyrus	-0.0467536	0.0603558	0.438556	1	1		0.0177481	0.071252	0.803292	0.98	1
R temporal pole	-0.125662	0.0545064	0.0211414	1	1		0.0182718	0.0763459	0.81085	0.98	1
R transverse temporal cortex	-0.0629746	0.06282	0.316121	1	1		0.0504954	0.0678387	0.456668	0.98	1

## Sheet: Table S16.
Table S16. Cortical MID large reward versus neutral
	Y2						Y2 covarying baseline sipping
ROI	B	SE	p	FDR p	Bonferroni p		B	SE	p	FDR p	Bonferroni p
L banks of the superior temporal sulcus	0.0934375	0.0580702	0.107607	0.236	1		0.00068554	0.0592794	0.990773	0.991	1
L caudal anterior cingulate cortex	-0.168882	0.0526445	0.00133675	0.005	0.091		-0.0609195	0.0557651	0.274644	0.96	1
L caudal middle frontal gyrus	0.0188618	0.059875	0.752747	0.826	1		0.0164943	0.0580617	0.776347	0.96	1
L cuneus cortex	0.00672677	0.0581462	0.907901	0.921	1		-0.0191901	0.0589959	0.744971	0.96	1
L entorhinal cortex	-0.236169	0.0607517	0.000101306	0.001	0.007		-0.0119838	0.0706961	0.865395	0.964	1
L frontal pole	0.283886	0.0548073	2.22231e-07	0	0		0.204468	0.0629603	0.00116398	0.02	0.079
L fusiform gyrus	0.0732225	0.0572088	0.200575	0.35	1		0.0187536	0.0585162	0.7486	0.96	1
L inferior parietal cortex	0.0488456	0.0593494	0.410498	0.508	1		0.0175468	0.0598754	0.769479	0.96	1
L inferior temporal gyrus	0.0955489	0.0565689	0.0912058	0.214	1		0.0164361	0.0555004	0.767121	0.96	1
L insula	-0.186806	0.0503174	0.000205183	0.001	0.014		-0.0599527	0.055515	0.28017	0.96	1
L isthmus cingulate cortex	0.0531576	0.0588523	0.366399	0.47	1		-0.0191578	0.0598551	0.748915	0.96	1
L lateral occipital cortex	0.125059	0.0558121	0.0250441	0.077	1		0.0424513	0.0596615	0.476752	0.96	1
L lateral orbitofrontal	-0.226748	0.0540414	2.71882e-05	0	0.002		-0.040773	0.0618304	0.509617	0.96	1
L lingual gyrus	0.0662646	0.0587059	0.259001	0.391	1		0.0109774	0.0568692	0.846937	0.964	1
L medial orbitofrontal	-0.0905796	0.0610196	0.137694	0.279	1		-0.153166	0.0576948	0.00793637	0.09	0.54
L middle temporal gyrus	0.0158018	0.0621159	0.799193	0.836	1		0.0221054	0.0605094	0.714871	0.96	1
L paracentral gyrus	0.011862	0.0612582	0.846458	0.872	1		0.0199122	0.0604181	0.741722	0.96	1
L parahippocampal gyrus	-0.0218082	0.0609879	0.720655	0.803	1		0.0476739	0.0639418	0.45592	0.96	1
L pars opercularis	-0.0891096	0.061339	0.146296	0.284	1		0.0107225	0.0629512	0.86475	0.964	1
L pars orbitalis	-0.262222	0.043784	2.1114e-09	0	0		-0.0550814	0.064633	0.394093	0.96	1
L pars triangularis	-0.274364	0.0465028	3.63615e-09	0	0		-0.0828944	0.0619957	0.18119	0.96	1
L pericalcarine cortex	0.0719323	0.055679	0.196388	0.35	1		0.0256573	0.0552607	0.642437	0.96	1
L postcentral gyrus	0.0740785	0.0627176	0.237546	0.385	1		0.0421495	0.0621394	0.497578	0.96	1
L posterior cingulate cortex	0.0393774	0.0614554	0.521687	0.601	1		0.0552448	0.0598967	0.356354	0.96	1
L precentral gyrus	0.0552475	0.0603566	0.360008	0.47	1		0.0442038	0.0594655	0.457269	0.96	1
L precuneus cortex	0.056285	0.0569131	0.322681	0.444	1		-0.00922034	0.058052	0.873804	0.964	1
L rostral anterior cingulate cortex	-0.252417	0.043134	4.85915e-09	0	0		-0.17209	0.0526182	0.00107338	0.02	0.073
L rostral midle frontal cortex	-0.0952423	0.0571565	0.0956452	0.217	1		0.0407593	0.0616731	0.508681	0.96	1
L superior frontal gyrus	-0.168353	0.0537501	0.00173534	0.007	0.118		-0.0200432	0.0594151	0.735859	0.96	1
L superior parietal cortex	0.103399	0.0586161	0.0777317	0.189	1		0.0324655	0.0591929	0.58337	0.96	1
L superior temporal gyrus	-0.0165909	0.060662	0.784471	0.836	1		-0.0291423	0.062237	0.639608	0.96	1
L supramarginal gyrus	-0.0684365	0.0578321	0.236664	0.385	1		0.0151926	0.0601542	0.800608	0.964	1
L temporal pole	-0.316667	0.060104	1.37436e-07	0	0		0.0199408	0.0602673	0.74074	0.96	1
L transverse temporal cortex	0.0748784	0.0616807	0.22476	0.382	1		0.0460823	0.0603466	0.445089	0.96	1
R banks of the superior temporal sulcus	0.0154808	0.0577865	0.788779	0.836	1		0.00068554	0.0592794	0.990773	0.991	1
R caudal anterior cingulate cortex	-0.0750233	0.0535807	0.161456	0.305	1		-0.0609195	0.0557651	0.274644	0.96	1
R caudal middle frontal gyrus	0.255849	0.0615154	3.19501e-05	0	0.002		0.0164943	0.0580617	0.776347	0.96	1
R cuneus cortex	0.0378876	0.051953	0.465838	0.566	1		-0.0191901	0.0589959	0.744971	0.96	1
R entorhinal cortex	-0.121333	0.0565989	0.0320538	0.093	1		-0.0119838	0.0706961	0.865395	0.964	1
R frontal pole	0.342708	0.0499847	7.06883e-12	0	0		0.204468	0.0629603	0.00116398	0.02	0.079
R fusiform gyrus	0.110465	0.056089	0.0488996	0.128	1		0.0187536	0.0585162	0.7486	0.96	1
R inferior parietal cortex	0.152379	0.0594066	0.0103171	0.035	0.702		0.0175468	0.0598754	0.769479	0.96	1
R inferior temporal gyrus	0.070481	0.0618604	0.254555	0.391	1		0.0164361	0.0555004	0.767121	0.96	1
R insula	-0.193445	0.0539991	0.000340472	0.001	0.023		-0.0599527	0.055515	0.28017	0.96	1
R isthmus cingulate cortex	0.0578616	0.056102	0.30237	0.437	1		-0.0191578	0.0598551	0.748915	0.96	1
R lateral occipital cortex	0.135505	0.0526853	0.0101124	0.035	0.688		0.0424513	0.0596615	0.476752	0.96	1
R lateral orbitofrontal	0.146113	0.0604579	0.0156591	0.051	1		-0.040773	0.0618304	0.509617	0.96	1
R lingual gyrus	0.0861173	0.0566296	0.128332	0.273	1		0.0109774	0.0568692	0.846937	0.964	1
R medial orbitofrontal	-0.0443123	0.0539004	0.411011	0.508	1		-0.153166	0.0576948	0.00793637	0.09	0.54
R middle temporal gyrus	-0.084916	0.057433	0.139268	0.279	1		0.0221054	0.0605094	0.714871	0.96	1
R paracentral gyrus	-0.109342	0.0564517	0.052755	0.133	1		0.0199122	0.0604181	0.741722	0.96	1
R parahippocampal gyrus	0.0639792	0.0566264	0.258541	0.391	1		0.0476739	0.0639418	0.45592	0.96	1
R pars opercularis	0.0585755	0.0589829	0.320664	0.444	1		0.0107225	0.0629512	0.86475	0.964	1
R pars orbitalis	0.208973	0.0567698	0.000232257	0.001	0.016		-0.0550814	0.064633	0.394093	0.96	1
R pars triangularis	-0.235217	0.0467323	4.82141e-07	0	0		-0.0828944	0.0619957	0.18119	0.96	1
R pericalcarine cortex	0.0716628	0.0551785	0.194032	0.35	1		0.0256573	0.0552607	0.642437	0.96	1
R postcentral gyrus	0.0399043	0.0612783	0.514919	0.601	1		0.0421495	0.0621394	0.497578	0.96	1
R posterior cingulate cortex	-0.00135627	0.0609159	0.982237	0.982	1		0.0552448	0.0598967	0.356354	0.96	1
R precentral gyrus	0.0284922	0.0589216	0.628698	0.713	1		0.0442038	0.0594655	0.457269	0.96	1
R precuneus cortex	0.120223	0.0562988	0.0327239	0.093	1		-0.00922034	0.058052	0.873804	0.964	1
R rostral anterior cingulate cortex	-0.259946	0.0408999	2.07519e-10	0	0		-0.17209	0.0526182	0.00107338	0.02	0.073
R rostral midle frontal cortex	0.256989	0.0582645	1.03024e-05	0	0.001		0.0407593	0.0616731	0.508681	0.96	1
R superior frontal gyrus	-0.0397981	0.0571306	0.486044	0.58	1		-0.0200432	0.0594151	0.735859	0.96	1
R superior parietal cortex	0.058727	0.0598882	0.326785	0.444	1		0.0324655	0.0591929	0.58337	0.96	1
R superior temporal gyrus	0.0562699	0.0545095	0.301933	0.437	1		-0.0291423	0.062237	0.639608	0.96	1
R supramarginal gyrus	0.056741	0.0587562	0.334193	0.446	1		0.0151926	0.0601542	0.800608	0.964	1
R temporal pole	-0.245459	0.0601394	4.47471e-05	0	0.003		0.0199408	0.0602673	0.74074	0.96	1
R transverse temporal cortex	-0.113082	0.0545346	0.0381188	0.104	1		0.0460823	0.0603466	0.445089	0.96	1

## Sheet: Table S17.
Table S17. ENB positive face versus neutral
	Y2						Y2 covarying baseline sipping
ROI	B	SE	p	FDR p	Bonferroni p		B	SE	p	FDR p	Bonferroni p
L banks of the superior temporal sulcus	0.116916	0.0593659	0.0489058	0.475	1		0.0426565	0.0683132	0.532348	1	1
L caudal anterior cingulate cortex	0.0922655	0.0545456	0.0907356	0.543	1		0.102858	0.0610284	0.0919102	0.987	1
L caudal middle frontal gyrus	-0.0417439	0.061693	0.498635	0.753	1		-0.0715179	0.0708728	0.312926	0.987	1
L cuneus cortex	0.0126989	0.0593093	0.830458	0.957	1		0.074429	0.0676785	0.271444	0.987	1
L entorhinal cortex	0.256034	0.067947	0.000164472	0.011	0.011		0.0946154	0.0810669	0.243159	0.987	1
L frontal pole	0.0170425	0.0729653	0.815319	0.956	1		0.083305	0.0833489	0.317565	0.987	1
L fusiform gyrus	0.0576472	0.0588108	0.32698	0.717	1		-0.0194275	0.0739218	0.792696	1	1
L inferior parietal cortex	-0.00976942	0.0583105	0.866944	0.957	1		-0.026848	0.0705123	0.703384	1	1
L inferior temporal gyrus	0.0329797	0.0639088	0.605824	0.841	1		-0.00604499	0.0791326	0.939108	1	1
L insula	0.0280778	0.0578269	0.627287	0.853	1		-0.0487771	0.0673025	0.468609	0.987	1
L isthmus cingulate cortex	0.044136	0.0553143	0.424921	0.745	1		0.0139298	0.0644068	0.82877	1	1
L lateral occipital cortex	0.00336342	0.0634791	0.957744	0.986	1		0.009228	0.0753801	0.902567	1	1
L lateral orbitofrontal	0.0705742	0.0630397	0.262919	0.639	1		-0.0195479	0.0713717	0.784171	1	1
L lingual gyrus	0.101037	0.0582408	0.0827734	0.543	1		0.103104	0.0673671	0.125896	0.987	1
L medial orbitofrontal	0.10291	0.0562472	0.0673101	0.543	1		-0.0805866	0.0746142	0.280123	0.987	1
L middle temporal gyrus	0.100366	0.0658458	0.127443	0.543	1		-0.0531422	0.0788954	0.50058	1	1
L paracentral gyrus	0.0169121	0.0611545	0.782128	0.956	1		-0.0266489	0.0695252	0.701499	1	1
L parahippocampal gyrus	0.153765	0.0538288	0.00428277	0.097	0.291		0.114638	0.0614243	0.061996	0.987	1
L pars opercularis	0.0479276	0.0580631	0.409122	0.745	1		-0.0279505	0.0674824	0.678735	1	1
L pars orbitalis	0.0511052	0.070408	0.467935	0.753	1		0.00864157	0.0753881	0.90874	1	1
L pars triangularis	0.0932696	0.0617225	0.13076	0.543	1		0.0278119	0.0714013	0.696895	1	1
L pericalcarine cortex	0.0706449	0.0607111	0.244576	0.639	1		0.0603808	0.0712835	0.396967	0.987	1
L postcentral gyrus	0.0461636	0.0636675	0.468407	0.753	1		-0.00207997	0.0707681	0.976553	1	1
L posterior cingulate cortex	0.0665138	0.0524005	0.204322	0.6	1		0.00738265	0.063825	0.907914	1	1
L precentral gyrus	0.0565778	0.0608525	0.352499	0.726	1		0.0137333	0.0674648	0.838696	1	1
L precuneus cortex	0.00179386	0.057024	0.974904	0.986	1		-0.0563351	0.0702434	0.422554	0.987	1
L rostral anterior cingulate cortex	0.0775891	0.0542039	0.152307	0.543	1		-0.00720581	0.0750705	0.923531	1	1
L rostral midle frontal cortex	0.0107652	0.062638	0.863544	0.957	1		-0.00954557	0.0688854	0.889789	1	1
L superior frontal gyrus	0.0761264	0.0620969	0.220225	0.6	1		0.0528788	0.0686407	0.441079	0.987	1
L superior parietal cortex	-0.0418091	0.0615546	0.496999	0.753	1		-0.0689393	0.0736538	0.349278	0.987	1
L superior temporal gyrus	0.049983	0.063484	0.431088	0.745	1		0.0130782	0.0730837	0.857978	1	1
L supramarginal gyrus	0.00296515	0.0648399	0.963525	0.986	1		-0.0553434	0.0744649	0.457352	0.987	1
L temporal pole	0.0561151	0.0660137	0.395297	0.745	1		-0.0637194	0.0732771	0.384537	0.987	1
L transverse temporal cortex	0.00821239	0.0577239	0.886867	0.957	1		-0.0192199	0.0663839	0.772179	1	1
R banks of the superior temporal sulcus	0.079364	0.0541562	0.142794	0.543	1		-0.020725	0.0691522	0.764405	1	1
R caudal anterior cingulate cortex	0.0827498	0.0583553	0.156181	0.543	1		0.105816	0.0682551	0.12107	0.987	1
R caudal middle frontal gyrus	0.009317	0.0586807	0.873847	0.957	1		-0.0243534	0.0677578	0.719283	1	1
R cuneus cortex	0.00100786	0.0595126	0.986488	0.986	1		0.0600207	0.068052	0.377786	0.987	1
R entorhinal cortex	0.0764974	0.0564684	0.175515	0.543	1		-0.000932238	0.0792673	0.990617	1	1
R frontal pole	0.184136	0.0732095	0.0118968	0.202	0.809		0.191381	0.0861759	0.0263631	0.987	1
R fusiform gyrus	0.0974124	0.0583064	0.0947815	0.543	1		0.0558617	0.0702615	0.426582	0.987	1
R inferior parietal cortex	0.041176	0.0531516	0.438523	0.745	1		-0.0150992	0.0684349	0.825376	1	1
R inferior temporal gyrus	-0.0596539	0.0527132	0.257774	0.639	1		-0.146208	0.0790501	0.0643777	0.987	1
R insula	0.0862803	0.0568904	0.129366	0.543	1		0.0566739	0.0646427	0.380636	0.987	1
R isthmus cingulate cortex	0.0511204	0.0541396	0.34505	0.726	1		-0.0468423	0.0661313	0.478744	0.987	1
R lateral occipital cortex	-0.0145907	0.0621784	0.814474	0.956	1		-0.0178968	0.0749714	0.811327	1	1
R lateral orbitofrontal	0.0864399	0.0604946	0.153037	0.543	1		0.0139028	0.0705946	0.843876	1	1
R lingual gyrus	0.0753331	0.0615136	0.220704	0.6	1		0.0802878	0.0712324	0.259689	0.987	1
R medial orbitofrontal	0.0854226	0.0628175	0.173876	0.543	1		-0.0291628	0.0756867	0.700008	1	1
R middle temporal gyrus	0.0530878	0.0603146	0.378761	0.736	1		-0.031576	0.0694125	0.649178	1	1
R paracentral gyrus	-0.0168188	0.0624555	0.787704	0.956	1		-0.110553	0.0730068	0.129952	0.987	1
R parahippocampal gyrus	0.119746	0.0581485	0.0394645	0.455	1		0.0781846	0.0718671	0.276637	0.987	1
R pars opercularis	0.0605	0.0585734	0.301655	0.707	1		0.0108013	0.0704773	0.878194	1	1
R pars orbitalis	0.133243	0.0649184	0.0401236	0.455	1		0.112408	0.0765781	0.142136	0.987	1
R pars triangularis	0.172607	0.0589345	0.00340279	0.097	0.231		0.121856	0.0692153	0.0783184	0.987	1
R pericalcarine cortex	-0.0225609	0.0640548	0.724678	0.935	1		-1.81188e-05	0.0759948	0.99981	1	1
R postcentral gyrus	-0.0028843	0.0626444	0.963276	0.986	1		-0.0621333	0.0718953	0.387467	0.987	1
R posterior cingulate cortex	0.04678	0.0518024	0.366501	0.733	1		-0.0289264	0.067106	0.666428	1	1
R precentral gyrus	0.0329223	0.061644	0.593292	0.84	1		-0.00182837	0.0690716	0.978882	1	1
R precuneus cortex	0.0241182	0.0542295	0.656505	0.875	1		-0.0265798	0.0684126	0.69763	1	1
R rostral anterior cingulate cortex	0.0608474	0.0609188	0.317878	0.717	1		0.00040486	0.0747525	0.995679	1	1
R rostral midle frontal cortex	0.0852006	0.0610309	0.162708	0.543	1		0.0992683	0.0692212	0.151551	0.987	1
R superior frontal gyrus	0.0866922	0.0595263	0.145291	0.543	1		0.0554068	0.0667502	0.406503	0.987	1
R superior parietal cortex	-0.0183396	0.0593371	0.757265	0.954	1		-0.08073	0.075405	0.284341	0.987	1
R superior temporal gyrus	0.032072	0.0590868	0.587271	0.84	1		0.0116772	0.0710105	0.869382	1	1
R supramarginal gyrus	0.0309782	0.0573011	0.588769	0.84	1		-0.0604118	0.0719313	0.40099	0.987	1
R temporal pole	-0.0239593	0.0690905	0.728756	0.935	1		-0.089053	0.0731702	0.223579	0.987	1
R transverse temporal cortex	0.0428398	0.0627922	0.495082	0.753	1		0.0442672	0.0692698	0.522787	1	1

## Sheet: Table S18.
Table S18. ENB negative face versus neutral
	Y2						Y2 covarying baseline sipping
ROI	B	SE	p	FDR p	Bonferroni p		B	SE	p	FDR p	Bonferroni p
L banks of the superior temporal sulcus	-0.0321456	0.0374713	0.390963	0.68	1		0.0737743	0.0764624	0.334623	0.843	1
L caudal anterior cingulate cortex	-0.0633908	0.0358794	0.077266	0.448	1		0.164828	0.077586	0.0336324	0.446	1
L caudal middle frontal gyrus	-0.0633094	0.0371515	0.0883643	0.448	1		0.00444233	0.0792498	0.955298	0.983	1
L cuneus cortex	-0.0679021	0.0374228	0.0696072	0.448	1		0.0379213	0.0773567	0.623983	0.952	1
L entorhinal cortex	-0.0237953	0.0393733	0.54561	0.709	1		-0.0194505	0.0861278	0.821331	0.971	1
L frontal pole	-0.0151005	0.0368107	0.681644	0.766	1		0.0127674	0.0888707	0.885767	0.971	1
L fusiform gyrus	-0.0142627	0.0379828	0.707286	0.769	1		-0.00328027	0.0788595	0.96682	0.983	1
L inferior parietal cortex	-0.0118053	0.0364766	0.746211	0.793	1		0.00879595	0.0781272	0.91036	0.983	1
L inferior temporal gyrus	-0.00560244	0.0365145	0.878059	0.919	1		-0.123955	0.0775398	0.109909	0.51	1
L insula	-0.0752071	0.0377299	0.0462285	0.448	1		0.0526729	0.0795908	0.508102	0.909	1
L isthmus cingulate cortex	-0.0241364	0.0368732	0.512739	0.709	1		0.0442529	0.0734915	0.547074	0.952	1
L lateral occipital cortex	-0.030103	0.0382528	0.431311	0.682	1		0.0543222	0.0786948	0.490012	0.903	1
L lateral orbitofrontal	-0.0314866	0.0374216	0.400123	0.68	1		0.1179	0.0791871	0.136521	0.534	1
L lingual gyrus	-0.0623355	0.0370848	0.0927842	0.448	1		0.0374432	0.0767263	0.625542	0.952	1
L medial orbitofrontal	-0.00193158	0.0362722	0.957531	0.958	1		0.0539676	0.0777525	0.487623	0.903	1
L middle temporal gyrus	-0.0295254	0.0373197	0.428857	0.682	1		-0.0715424	0.0804441	0.373819	0.877	1
L paracentral gyrus	-0.0399898	0.0355395	0.260496	0.521	1		0.0377739	0.0797851	0.635896	0.952	1
L parahippocampal gyrus	-0.0150552	0.0373616	0.686977	0.766	1		0.0895062	0.0750077	0.232755	0.633	1
L pars opercularis	-0.0769988	0.0371732	0.0383257	0.448	1		0.122189	0.0755015	0.105583	0.51	1
L pars orbitalis	0.0226773	0.0381735	0.552473	0.709	1		0.117665	0.0800038	0.141361	0.534	1
L pars triangularis	-0.00364465	0.0371592	0.921867	0.95	1		0.168407	0.0754617	0.0256354	0.446	1
L pericalcarine cortex	-0.0419237	0.0370687	0.258066	0.521	1		0.0148155	0.077938	0.849236	0.971	1
L postcentral gyrus	-0.0580362	0.037482	0.121532	0.448	1		0.0149891	0.0797321	0.850882	0.971	1
L posterior cingulate cortex	-0.0201559	0.0367689	0.583569	0.717	1		0.0640797	0.0773415	0.407371	0.882	1
L precentral gyrus	-0.0833891	0.0365988	0.0226989	0.448	1		0.0544067	0.0790182	0.491117	0.903	1
L precuneus cortex	-0.0257693	0.036085	0.475148	0.705	1		0.019011	0.077463	0.806131	0.971	1
L rostral anterior cingulate cortex	-0.0263597	0.0366635	0.472163	0.705	1		0.126598	0.0794104	0.110887	0.51	1
L rostral midle frontal cortex	-0.0137196	0.0372626	0.712734	0.769	1		0.127034	0.0788116	0.10699	0.51	1
L superior frontal gyrus	-0.0496654	0.0364062	0.172504	0.491	1		0.110291	0.0800853	0.16846	0.572	1
L superior parietal cortex	-0.0180798	0.0369513	0.624638	0.732	1		-0.0308382	0.0792999	0.697364	0.971	1
L superior temporal gyrus	-0.0505436	0.037557	0.178372	0.491	1		0.0292213	0.0812772	0.719201	0.971	1
L supramarginal gyrus	-0.068586	0.037388	0.0665889	0.448	1		0.01544	0.0799291	0.846825	0.971	1
L temporal pole	-0.0152257	0.0364653	0.676285	0.766	1		-0.0266467	0.0824416	0.74653	0.971	1
L transverse temporal cortex	-0.0492448	0.0386182	0.202249	0.491	1		0.0417797	0.0813394	0.607499	0.952	1
R banks of the superior temporal sulcus	-0.070714	0.0367795	0.0545245	0.448	1		0.0967107	0.0786578	0.21888	0.633	1
R caudal anterior cingulate cortex	-0.0499119	0.0364081	0.170406	0.491	1		0.145653	0.0811901	0.0728165	0.51	1
R caudal middle frontal gyrus	-0.0742056	0.036002	0.0392887	0.448	1		0.0596636	0.0775428	0.44164	0.903	1
R cuneus cortex	-0.0596946	0.0376944	0.113274	0.448	1		0.054337	0.0768016	0.479257	0.903	1
R entorhinal cortex	-0.0198839	0.0369675	0.590663	0.717	1		-0.0125129	0.0809743	0.877192	0.971	1
R frontal pole	-0.0490917	0.0383928	0.201014	0.491	1		0.116749	0.0864356	0.17679	0.572	1
R fusiform gyrus	-0.00210723	0.0369242	0.95449	0.958	1		0.0832381	0.0776524	0.283751	0.742	1
R inferior parietal cortex	-0.0636196	0.0366441	0.0825377	0.448	1		0.0350355	0.0757529	0.643725	0.952	1
R inferior temporal gyrus	0.047663	0.0366062	0.1929	0.491	1		-0.132004	0.0776674	0.0892054	0.51	1
R insula	-0.0178439	0.0364098	0.624073	0.732	1		0.125177	0.0788834	0.112545	0.51	1
R isthmus cingulate cortex	-0.0398383	0.0372849	0.285303	0.554	1		0.0440843	0.0760734	0.562254	0.952	1
R lateral occipital cortex	-0.0240345	0.0385836	0.533337	0.709	1		0.0252983	0.0784624	0.74713	0.971	1
R lateral orbitofrontal	-0.0378099	0.0371545	0.30885	0.568	1		0.15958	0.0748018	0.0328942	0.446	1
R lingual gyrus	-0.0591898	0.0369077	0.108774	0.448	1		0.0929047	0.0766522	0.225501	0.633	1
R medial orbitofrontal	-0.0222838	0.0366211	0.542859	0.709	1		-0.00541885	0.0769858	0.943885	0.983	1
R middle temporal gyrus	-0.0544939	0.0360598	0.130736	0.448	1		-0.0268545	0.0799925	0.737087	0.971	1
R paracentral gyrus	-0.0227568	0.0362106	0.529706	0.709	1		-0.0137158	0.0793894	0.862835	0.971	1
R parahippocampal gyrus	-0.04789	0.0359421	0.182722	0.491	1		0.132109	0.0820134	0.107217	0.51	1
R pars opercularis	-0.0721599	0.0359801	0.0449043	0.448	1		0.154107	0.0772708	0.0461105	0.448	1
R pars orbitalis	-0.0360526	0.0379239	0.341779	0.612	1		0.169629	0.0823244	0.0393512	0.446	1
R pars triangularis	-0.0298097	0.036325	0.411853	0.682	1		0.210849	0.0758695	0.00545107	0.371	0.371
R pericalcarine cortex	-0.0684457	0.0366932	0.0621321	0.448	1		0.0112442	0.0750404	0.880889	0.971	1
R postcentral gyrus	-0.0469069	0.0378785	0.215585	0.501	1		0.0192385	0.0804023	0.81089	0.971	1
R posterior cingulate cortex	-0.0260745	0.0366708	0.477058	0.705	1		0.0340414	0.0789253	0.666242	0.964	1
R precentral gyrus	-0.0448329	0.036617	0.220811	0.501	1		0.0721999	0.0802241	0.368132	0.877	1
R precuneus cortex	-0.0464263	0.0361901	0.199546	0.491	1		0.0428646	0.0764902	0.575211	0.952	1
R rostral anterior cingulate cortex	-0.0223293	0.0351737	0.525539	0.709	1		0.117107	0.0794324	0.140402	0.534	1
R rostral midle frontal cortex	-0.0436276	0.0371055	0.239686	0.51	1		0.164315	0.0762474	0.03116	0.446	1
R superior frontal gyrus	-0.0589054	0.0360157	0.101934	0.448	1		0.109818	0.0798231	0.168893	0.572	1
R superior parietal cortex	-0.0387266	0.0369182	0.294185	0.556	1		0.00246259	0.0789271	0.975109	0.983	1
R superior temporal gyrus	-0.0548768	0.0363967	0.131621	0.448	1		0.0667777	0.0790352	0.398161	0.882	1
R supramarginal gyrus	-0.0432088	0.0367741	0.240003	0.51	1		0.0647243	0.079416	0.41507	0.882	1
R temporal pole	0.0200391	0.0356264	0.573789	0.717	1		0.00173615	0.0819363	0.983095	0.983	1
R transverse temporal cortex	-0.0627486	0.0357341	0.0790909	0.448	1		0.103447	0.0788169	0.189352	0.585	1

## Sheet: Table S19.
Table S19. Subcortical structural volume
	Y2						Y2 covarying baseline sipping
ROI	B	SE	p	FDR p	Bonferroni p		B	SE	p	FDR p	Bonferroni p
L accumbens area	0.059911	0.0700152	0.392171	0.745	1		0.0547382	0.0670699	0.414422	0.656	1
L amygdala	0.000230094	0.0747274	0.997543	0.998	1		0.0094588	0.0689688	0.890915	0.907	1
L caudate	-0.0356016	0.071792	0.619965	0.982	1		-0.028507	0.0672631	0.671702	0.851	1
L cerebellum cortex	0.169286	0.0797305	0.0337343	0.32	0.641		0.121621	0.0745442	0.102779	0.325	1
L hippocampus	0.0588475	0.0758045	0.437568	0.756	1		0.0134896	0.0701231	0.847452	0.907	1
L pallidum	0.0708771	0.0723943	0.327559	0.692	1		0.137937	0.0678032	0.0419141	0.236	0.796
L putamen	0.0257026	0.0757146	0.734258	0.998	1		0.0883124	0.0682385	0.195606	0.465	1
L thalamus	0.0762784	0.0750004	0.309134	0.692	1		0.0695854	0.0680966	0.306846	0.583	1
L ventral diencephalon	0.0140426	0.077909	0.856961	0.998	1		0.0133418	0.0721551	0.853304	0.907	1
R accumbens area	-0.0719144	0.0735073	0.327911	0.692	1		-0.119861	0.0678943	0.0774965	0.294	1
R amygdala	0.00640477	0.0765418	0.933313	0.998	1		-0.0474582	0.0722791	0.51144	0.747	1
R caudate	-0.00163296	0.0715249	0.981785	0.998	1		0.0562533	0.0659748	0.393855	0.656	1
R cerebellum cortex	0.215747	0.0805591	0.00740375	0.141	0.141		0.148438	0.0756264	0.049672	0.236	0.944
R hippocampus	0.106073	0.0749054	0.156747	0.692	1		0.101224	0.0689991	0.142366	0.386	1
R pallidum	-0.0755089	0.071543	0.291227	0.692	1		-0.0288024	0.0590557	0.62575	0.849	1
R putamen	0.0867337	0.0751604	0.248508	0.692	1		0.17317	0.0683321	0.0112691	0.137	0.214
R thalamus	-0.00242668	0.0771511	0.974908	0.998	1		-0.0862388	0.0713582	0.226842	0.479	1
R ventral diencephalon	0.100675	0.0760737	0.185707	0.692	1		0.175999	0.0719379	0.0144233	0.137	0.274
brain stem	0.00975462	0.0796038	0.902472	0.998	1		0.00885269	0.0761015	0.907393	0.907	1

## Sheet: Table S20. 
Table S20. Subcortical MID large loss vs neutral
	Y2						Y2 covarying baseline sipping
ROI	B	SE	p	Bonferroni p	FDR p		B	SE	p	Bonferroni p	FDR p
L accumbens area	-0.112298	0.03703	0.00242435	0.073	0.012		-0.082695	0.0745482	0.267308	1	0.885
R accumbens area	-0.262607	0.0626729	2.78812e-05	0.001	0.001		-0.0142617	0.0781539	0.855205	1	0.885
L amygdala	-0.088637	0.0585277	0.129912	1	0.229		-0.0835009	0.0782605	0.285989	1	0.885
R amygdala	-0.00572934	0.0623312	0.926763	1	0.927		-0.0968297	0.0762858	0.204334	1	0.885
L cerebral white matter	0.0743398	0.0611246	0.223909	1	0.354		-0.0192929	0.0718942	0.788429	1	0.885
R cerebral white matter	-0.07768	0.0567259	0.170877	1	0.285		0.022812	0.075038	0.761123	1	0.885
L cerebellum cortex	0.0674905	0.0624391	0.279741	1	0.389		-0.0641448	0.074684	0.390406	1	0.885
R cerebellum cortex	0.0755838	0.064797	0.243424	1	0.365		-0.0408313	0.0753929	0.588108	1	0.885
L caudate	0.18171	0.0590541	0.00209092	0.063	0.012		0.0633945	0.0660468	0.337135	1	0.885
R caudate	-0.12576	0.0679915	0.0643661	1	0.138		0.0308588	0.0665582	0.642909	1	0.885
L cerebellum white matter	-0.214473	0.058899	0.000271184	0.008	0.003		0.0237053	0.0734878	0.747017	1	0.885
R cerebellum white matter	-0.104364	0.0616815	0.0906496	1	0.17		0.0168098	0.0765782	0.826251	1	0.885
L hippocampus	-0.171483	0.0580522	0.00313733	0.094	0.012		0.016377	0.0745721	0.826172	1	0.885
R hippocampus	-0.146181	0.0497167	0.00327911	0.098	0.012		-0.0199575	0.0749918	0.79014	1	0.885
L inferior lateral ventricle	-0.169276	0.0683938	0.0133228	0.4	0.033		-0.0503201	0.0793756	0.526114	1	0.885
R inferior lateral ventricle	0.0131132	0.0650304	0.840193	1	0.927		0.0212726	0.0742253	0.774422	1	0.885
L lateral ventricle	-0.00868382	0.062322	0.889183	1	0.927		0.0160248	0.0760888	0.833194	1	0.885
R lateral ventricle	0.0454626	0.0611712	0.457358	1	0.549		0.0613549	0.0775236	0.42869	1	0.885
L pallidum	-0.0682988	0.0639108	0.285224	1	0.389		-0.0249158	0.0766799	0.745232	1	0.885
R pallidum	-0.0420183	0.0661696	0.525422	1	0.606		0.0398707	0.0781855	0.610086	1	0.885
L putamen	-0.190343	0.0540578	0.000429767	0.013	0.003		-0.031267	0.069208	0.651425	1	0.885
R putamen	0.247082	0.0608628	4.9144e-05	0.001	0.001		0.0327273	0.0693038	0.636763	1	0.885
L thalamus	-0.0545519	0.0676184	0.419804	1	0.525		-0.0549953	0.0753401	0.465414	1	0.885
R thalamus	-0.152484	0.0603337	0.0114927	0.345	0.031		-0.00666378	0.0760768	0.9302	1	0.93
L ventral diencephalon	-0.0607004	0.0629781	0.33513	1	0.437		-0.0739007	0.0753162	0.326491	1	0.885
R ventral diencephalon	-0.114084	0.0633056	0.0715265	1	0.143		0.0147875	0.0769128	0.847536	1	0.885
3rd ventricle	-0.143213	0.052266	0.00614251	0.184	0.018		0.0800947	0.0739332	0.278658	1	0.885
4th ventricle	0.141304	0.0503988	0.00505188	0.152	0.017		0.0147073	0.0515324	0.775338	1	0.885
brain stem	0.137249	0.0611877	0.0248911	0.747	0.057		0.0202038	0.0719239	0.778783	1	0.885

## Sheet: Table S21. 
Table S21. Subcortical MID large reward vs neutral
	Y2						Y2 covarying baseline sipping
ROI	B	SE	p	Bonferroni p	FDR p		B	SE	p	Bonferroni p	FDR p
L accumbens area	-0.176582	0.0474781	0.000199835	0.006	0.003		-0.124206	0.0761898	0.103056	1	0.902
R accumbens area	-0.179501	0.0578692	0.00192319	0.058	0.015		-0.0863749	0.0713271	0.225907	1	0.902
L amygdala	0.00462221	0.0572223	0.93562	1	0.989		-0.0328347	0.066608	0.622044	1	0.902
R amygdala	0.0133427	0.0624088	0.830706	1	0.989		-0.057468	0.0657791	0.382308	1	0.902
L cerebral white matter	0.0961943	0.0653417	0.140974	1	0.302		0.105013	0.0680778	0.12294	1	0.902
R cerebral white matter	-0.14361	0.0541106	0.0079543	0.239	0.034		0.0773519	0.0670493	0.248641	1	0.902
L cerebellum cortex	0.00226916	0.0616239	0.970626	1	0.989		-0.0303076	0.0699342	0.664744	1	0.902
R cerebellum cortex	0.0179416	0.0632683	0.776732	1	0.971		0.0785511	0.0732924	0.283832	1	0.902
L caudate	0.105891	0.0597378	0.0762971	1	0.187		0.064937	0.0728312	0.372602	1	0.902
R caudate	-0.197071	0.064578	0.00227571	0.068	0.015		0.0864299	0.08311	0.298365	1	0.902
L cerebellum white matter	-0.106507	0.0562527	0.0583097	1	0.161		0.0134925	0.07004	0.847241	1	0.908
R cerebellum white matter	-0.0205843	0.0616047	0.738278	1	0.963		0.030478	0.0707841	0.666776	1	0.902
L hippocampus	-0.151117	0.0535108	0.0047423	0.142	0.024		-0.002007	0.0686062	0.976662	1	0.977
R hippocampus	-0.2091	0.0449981	3.37009e-06	0	0		0.0381133	0.0694519	0.583162	1	0.902
L inferior lateral ventricle	-0.116525	0.0605294	0.0542179	1	0.161		-0.069974	0.0736664	0.342174	1	0.902
R inferior lateral ventricle	0.0458556	0.0585401	0.43344	1	0.627		0.023816	0.0757134	0.7531	1	0.902
L lateral ventricle	0.0638837	0.0613719	0.297909	1	0.526		0.0268729	0.0735782	0.714941	1	0.902
R lateral ventricle	0.0558131	0.0698341	0.42416	1	0.627		0.0610124	0.0713621	0.392568	1	0.902
L pallidum	-0.0551552	0.0607725	0.364106	1	0.607		0.0475816	0.0715379	0.505971	1	0.902
R pallidum	-0.00844688	0.0621213	0.891842	1	0.989		0.030541	0.0708134	0.666259	1	0.902
L putamen	-0.126265	0.0619473	0.0415242	1	0.156		0.0241373	0.0646008	0.708673	1	0.902
R putamen	0.120659	0.0639348	0.0591306	1	0.161		0.0566086	0.0662466	0.392821	1	0.902
L thalamus	-0.078401	0.0628314	0.212104	1	0.424		0.018755	0.068937	0.785575	1	0.902
R thalamus	-0.0636522	0.0588174	0.279164	1	0.523		0.0448655	0.0703722	0.52377	1	0.902
L ventral diencephalon	0.0491791	0.0635362	0.438912	1	0.627		-0.0152481	0.064155	0.812133	1	0.902
R ventral diencephalon	-0.15918	0.0527602	0.00255255	0.077	0.015		-0.00523445	0.0632224	0.934015	1	0.966
3rd ventricle	-0.100279	0.0574889	0.0811027	1	0.187		0.0834508	0.0721358	0.247331	1	0.902
4th ventricle	0.0379254	0.0602089	0.528762	1	0.721		0.0165123	0.0649418	0.799293	1	0.902
brain stem	-0.00452302	0.0581609	0.938013	1	0.989		-0.0494321	0.0629967	0.432642	1	0.902

## Sheet: Table S22.
Table S22. Subcortical ENB negative face vs neutral
	Y2						Y2 covarying baseline sipping
ROI	B	SE	p	Bonferroni p	FDR p		B	SE	p	Bonferroni p	FDR p
L accumbens area	0.0386644	0.139478	0.78162	1	0.666		0.0361622	0.0834224	0.664664	1	0.831
L amygdala	0.0331454	0.139277	0.811896	1	0.666		0.158497	0.0789051	0.0445689	1	0.446
L caudate	0.0160186	0.139677	0.908696	1	0.666		0.0885704	0.0761974	0.245081	1	0.742
L cerebellum cortex	0.0273991	0.139184	0.843941	1	0.958		0.0179364	0.0797446	0.822039	1	0.915
L cerebellum white matter	0.0308769	0.139296	0.824575	1	0.666		-0.0392841	0.0812992	0.628951	1	0.831
L cerebral white matter	0.0304126	0.139146	0.826988	1	0.94		0.0287626	0.0786821	0.714697	1	0.858
L hippocampus	0.0351538	0.13949	0.801028	1	0.666		0.0746183	0.0797774	0.349617	1	0.742
L inferior lateral ventricle	0.0243791	0.139533	0.8613	1	0.903		0.0396601	0.0851723	0.64147	1	0.831
L lateral ventricle	0.0445645	0.13984	0.749967	1	0.666		-0.0802937	0.0807919	0.320304	1	0.742
L pallidum	0.0276051	0.139085	0.842672	1	0.75		0.0782942	0.0835756	0.348858	1	0.742
L putamen	0.0204372	0.139384	0.883428	1	0.666		0.112291	0.0801445	0.161184	1	0.73
L thalamus	0.0235647	0.139337	0.865702	1	0.666		0.108867	0.0794036	0.170355	1	0.73
L ventral diencephalon	0.0350885	0.139489	0.801389	1	0.666		0.0664295	0.0794829	0.403283	1	0.742
R accumbens area	0.0202929	0.13963	0.884448	0.064	0.032		0.182463	0.0818553	0.0258079	0.774	0.387
R amygdala	0.0182088	0.139547	0.896182	1	0.666		0.0580045	0.0814772	0.47652	1	0.742
R caudate	0.0194773	0.139574	0.889017	1	0.666		0.0643174	0.0786612	0.413557	1	0.742
R cerebellum cortex	0.0284804	0.139123	0.837796	1	0.999		0.0350003	0.0807513	0.6647	1	0.831
R cerebellum white matter	0.0287708	0.139149	0.836196	1	0.763		-0.0118102	0.0810661	0.884169	1	0.915
R cerebral white matter	0.0301255	0.139217	0.828682	1	0.958		0.0143135	0.0796576	0.857398	1	0.915
R hippocampus	0.0262397	0.139194	0.850476	1	0.704		0.0752609	0.0802289	0.348205	1	0.742
R inferior lateral ventricle	0.0286433	0.139062	0.83681	1	0.999		0.0572557	0.076314	0.453095	1	0.742
R lateral ventricle	0.028331	0.139084	0.838591	1	0.999		0.060259	0.0808953	0.456331	1	0.742
R pallidum	0.0287799	0.139491	0.836541	1	0.999		0.0123596	0.0817634	0.879847	1	0.915
R putamen	0.0156891	0.13967	0.910562	1	0.666		0.110565	0.0793238	0.163365	1	0.73
R thalamus	0.0260934	0.139209	0.851315	1	0.666		0.109817	0.0781128	0.159759	1	0.73
R ventral diencephalon	0.02256	0.139767	0.87177	1	0.65		-0.00534039	0.0787181	0.945911	1	0.946
3rd ventricle	0.00340273	0.140421	0.980667	1	0.41		0.053309	0.07802	0.494434	1	0.742
4th ventricle	0.0267733	0.140191	0.848544	0.001	0.001		-0.242504	0.0606008	6.29001e-05	0.002	0.002
brain stem	0.0301201	0.139167	0.828651	1	0.666		0.0756083	0.0814139	0.353049	1	0.742

[truncated: 1 more sheets: Table S23. ]
